# Supplementary material for: Distinct repertoires of microRNAs present in mouse astrocytes compared to astrocyte-secreted exosomes
Source: PLoS One. 2017 Feb 2;12(2):e0171418. doi: 10.1371/journal.pone.0171418 (PMC5289606; doi:10.1371/journal.pone.0171418)
Supplement: S1 Table — miRNA expression was assayed in 4 separately prepared primary mouse astrocytes using TaqMan microRNA cards A and B and original Ct values are reported in the table. (XLSX) [file pone.0171418.s001.xlsx]

## Sheet: astrocytes array A
Ct values from the TaqMan Arrays are reported here.
	ASTRO_1	ASTRO_2	ASTRO_3	ASTRO_4
ath-miR159a-000338	Undetermined	Undetermined	Undetermined	Undetermined
mmu-let-7a-000377	18.2803	17.849	17.9495	17.8747
mmu-let-7b-000378	16.1031	16.0449	15.959	16.3646
mmu-let-7c-000379	14.9719	14.5804	14.9689	15.2744
mmu-let-7d-002283	16.8065	16.1252	16.9954	17.3038
mmu-let-7e-002406	14.9023	14.5376	14.9415	15.0105
mmu-let-7f-000382	20.2287	20.0175	20.2249	20.2956
mmu-let-7g-002282	17.2914	17.1372	17.1379	17.5675
mmu-let-7i-002221	17.357	17.2022	17.1851	17.7177
mmu-miR-1-002222	32.145	31.2234	33.2266	31.4655
mmu-miR-100-000437	15.6865	14.7075	16.0305	16.7053
mmu-miR-101a-002253	19.6451	19.3018	19.4805	19.5394
mmu-miR-103-000439	20.2828	20.0785	20.406	20.797
mmu-miR-105-002465	Undetermined	Undetermined	Undetermined	Undetermined
mmu-miR-106a-002459	16.9636	16.8129	16.8934	16.8669
mmu-miR-106b-000442	18.005	17.6626	17.9051	18.0058
mmu-miR-107-000443	22.903	21.7437	23.2694	21.9383
mmu-miR-10a-000387	24.8928	25.282	25.3338	24.8336
mmu-miR-10b-002218	Undetermined	Undetermined	Undetermined	Undetermined
mmu-miR-122-002245	Undetermined	Undetermined	Undetermined	Undetermined
mmu-miR-124-001182	Undetermined	26.0872	Undetermined	Undetermined
mmu-miR-125a-3p-002199	26.8269	26.2951	26.2106	26.1219
mmu-miR-125a-5p-002198	15.8908	15.3707	15.9373	15.8974
mmu-miR-125b-3p-002378	25.7056	25.5014	25.5178	25.9713
mmu-miR-125b-5p-000449	13.8562	13.8257	13.9548	14.012
mmu-miR-126-3p-002228	22.9639	22.9664	22.8015	22.9614
mmu-miR-126-5p-000451	25.1615	24.9434	25.2994	25.7265
mmu-miR-127-000452	16.5131	15.5587	16.4389	16.2104
mmu-miR-128a-002216	22.7204	22.3564	22.8453	23.2349
mmu-miR-129-3p-001184	17.4844	17.3762	16.9537	17.8201
mmu-miR-129-5p-000590	22.9326	22.8372	22.9093	23.1164
mmu-miR-130a-000454	16.7138	17.0325	16.1885	17.1165
mmu-miR-130b-000456	21.4669	21.7654	22.2158	22.5776
mmu-miR-132-000457	17.5567	17.5171	17.22	17.8378
mmu-miR-133a-002246	25.997	25.6598	26.4331	27.0673
mmu-miR-133b-002247	Undetermined	Undetermined	Undetermined	Undetermined
mmu-miR-134-001186	22.6293	22.0311	22.2273	22.9298
mmu-miR-135a-000460	19.0922	18.6262	18.6877	18.637
mmu-miR-135b-002261	20.9307	20.3909	21.9422	21.2164
mmu-miR-136-002511	25.6209	25.5526	24.3248	24.0408
mmu-miR-137-001129	23.4975	22.4968	23.1497	23.4909
mmu-miR-138-002284	20.5006	20.423	20.3479	20.048
mmu-miR-139-3p-002546	Undetermined	Undetermined	Undetermined	Undetermined
mmu-miR-139-5p-002289	20.9233	20.605	20.7708	20.8018
mmu-miR-140-001187	16.9152	16.2934	16.4704	16.1904
mmu-miR-141-000463	28.1673	27.1204	27.6986	28.4805
mmu-miR-142-3p-000464	17.6415	17.1291	17.2066	17.0644
mmu-miR-142-5p-002248	26.785	26.649	25.8562	25.9338
mmu-miR-143-002249	23.0701	22.3513	23.3333	23.6586
mmu-miR-145-002278	21.2221	20.4558	22.1827	22.1595
mmu-miR-146a-000468	15.5852	15.0492	15.2299	15.1332
mmu-miR-146b-001097	19.4169	18.4586	19.1855	18.9358
mmu-miR-147-002262	Undetermined	32.4949	Undetermined	Undetermined
mmu-miR-148a-000470	23.4004	22.7891	23.7257	23.8945
mmu-miR-148b-000471	23.605	23.9725	23.4597	23.7916
mmu-miR-150-000473	24.6713	25.0748	24.6435	24.4867
mmu-miR-151-3p-001190	23.3487	22.8346	23.3464	23.6852
mmu-miR-152-000475	18.0612	17.7932	17.9388	17.6306
mmu-miR-153-001191	26.2487	26.6004	25.7721	25.9884
mmu-miR-154-000477	28.3134	28.1561	29.4175	Undetermined
mmu-miR-155-002571	16.6071	14.9885	17.5945	17.4662
mmu-miR-15a-000389	18.8245	18.74	19.3044	20.0435
mmu-miR-15b-000390	17.7516	17.6458	17.723	17.7475
mmu-miR-16-000391	14.7673	14.334	14.1629	14.3808
mmu-miR-17-002308	16.9663	17.0092	16.8743	16.9918
mmu-miR-181a-000480	18.6907	19.4316	19.3067	19.6083
mmu-miR-181c-000482	24.9519	24.2115	24.8014	25.0392
mmu-miR-182-002599	27.3689	28.5104	29.9026	27.6046
mmu-miR-183-002269	Undetermined	Undetermined	Undetermined	Undetermined
mmu-miR-184-000485	25.2639	25.985	25.7408	26.9652
mmu-miR-185-002271	22.1188	21.4263	21.7004	22.3315
mmu-miR-186-002285	18.7927	10.2357	19.4854	19.109
mmu-miR-187-001193	22.3122	22.1144	22.2088	22.1853
mmu-miR-188-3p-002106	Undetermined	Undetermined	Undetermined	Undetermined
mmu-miR-188-5p-002320	12.7294	12.5785	16.391	14.6389
mmu-miR-18a-002422	24.4635	24.6951	24.7652	24.8249
mmu-miR-18b-002466	Undetermined	Undetermined	Undetermined	Undetermined
mmu-miR-190-000489	21.6764	21.6478	21.3123	21.7217
mmu-miR-191-002299	14.0996	14.0606	13.953	13.592
mmu-miR-192-000491	20.661	19.8963	20.8019	21.373
mmu-miR-193-002250	Undetermined	Undetermined	33.7664	33.761
mmu-miR-193b-002467	16.1008	15.5227	15.7206	15.8394
mmu-miR-194-000493	21.6987	21.0534	21.9356	21.2832
mmu-miR-195-000494	15.5398	15.535	15.2628	15.4693
mmu-miR-196b-002215	Undetermined	Undetermined	Undetermined	Undetermined
mmu-miR-197-000497	24.3877	23.3535	24.9428	23.779
mmu-miR-199a-3p-002304	22.763	22.8584	24.5462	24.3174
mmu-miR-199a-5p-000498	Undetermined	Undetermined	Undetermined	Undetermined
mmu-miR-19a-000395	20.071	20.6994	20.1574	20.5745
mmu-miR-19b-000396	15.481	14.708	15.5968	16.0801
mmu-miR-200a-000502	Undetermined	Undetermined	Undetermined	Undetermined
mmu-miR-200b-002251	Undetermined	Undetermined	Undetermined	Undetermined
mmu-miR-200c-002300	23.8971	23.9935	24.7029	23.8263
mmu-miR-201-002578	Undetermined	Undetermined	Undetermined	Undetermined
mmu-miR-202-3p-001195	25.1752	25.0846	25.1595	25.4565
mmu-miR-202-5p-002579	29.5868	28.4199	27.7284	27.4137
mmu-miR-203-000507	21.3475	20.7736	21.8944	22.3618
mmu-miR-204-000508	18.2786	17.6203	18.8045	18.6624
mmu-miR-205-000509	30.2224	31.2503	32.7693	32.4367
mmu-miR-207-001198	Undetermined	Undetermined	Undetermined	Undetermined
mmu-miR-208-000511	Undetermined	22.9465	Undetermined	Undetermined
mmu-miR-208b-002290	Undetermined	Undetermined	Undetermined	Undetermined
mmu-miR-20a-000580	16.9861	16.9845	17.1283	17.2001
mmu-miR-20b-001014	20.3657	20.4945	20.6467	20.9683
mmu-miR-21-000397	16.1966	16.3751	15.9419	16.6734
mmu-miR-210-000512	21.417	20.9124	21.6535	21.0999
mmu-miR-211-001199	17.7444	16.5857	17.6356	18.0411
mmu-miR-214-002306	Undetermined	25.7832	Undetermined	Undetermined
mmu-miR-215-001200	27.4743	27.1361	27.0377	27.6615
mmu-miR-216a-002220	Undetermined	Undetermined	Undetermined	Undetermined
mmu-miR-216b-002326	Undetermined	Undetermined	Undetermined	Undetermined
mmu-miR-217-002556	Undetermined	Undetermined	Undetermined	Undetermined
mmu-miR-218-000521	17.3629	16.6837	16.9798	17.0996
mmu-miR-219-000522	27.9678	26.1586	27.4478	26.858
mmu-miR-220-002468	Undetermined	Undetermined	Undetermined	Undetermined
mmu-miR-221-000524	16.1379	16.3805	16.1247	16.4939
mmu-miR-222-002276	13.9695	13.9673	13.946	13.8768
mmu-miR-223-002295	18.2496	18.7004	18.3754	18.8678
mmu-miR-224-002553	23.2682	14.1233	24.9892	25.1985
mmu-miR-23a-000399	Undetermined	Undetermined	Undetermined	Undetermined
mmu-miR-23b-000400	21.4016	21.4965	21.8618	21.9174
mmu-miR-24-000402	14.2087	14.0295	13.7556	13.8464
mmu-miR-25-000403	19.6631	19.415	19.2576	19.6339
mmu-miR-26a-000405	14.2865	14.3446	13.9269	13.9627
mmu-miR-26b-000407	17.2609	17.1409	16.6118	16.9628
mmu-miR-27a-000408	18.5778	18.4395	17.9764	18.1541
mmu-miR-27b-000409	19.2171	19.2646	18.9267	19.0411
mmu-miR-28-000411	20.5209	20.1499	19.9501	20.595
mmu-miR-290-3p-002591	Undetermined	Undetermined	Undetermined	Undetermined
mmu-miR-291a-3p-002592	Undetermined	Undetermined	Undetermined	Undetermined
mmu-miR-291b-5p-002537	Undetermined	Undetermined	Undetermined	Undetermined
mmu-miR-292-3p-002593	28.9013	32.7974	30.7097	30.071
mmu-miR-293-001794	Undetermined	Undetermined	Undetermined	Undetermined
mmu-miR-294-001056	Undetermined	Undetermined	Undetermined	Undetermined
mmu-miR-295-000189	Undetermined	33.6909	Undetermined	Undetermined
mmu-miR-296-3p-002101	Undetermined	29.5937	29.5859	28.9952
mmu-miR-296-5p-000527	17.917	18.2088	19.274	18.1358
mmu-miR-297b-5p-001626	Undetermined	Undetermined	Undetermined	Undetermined
mmu-miR-297c-002480	Undetermined	Undetermined	Undetermined	Undetermined
mmu-miR-298-002598	23.6811	23.6078	23.8663	25.0056
mmu-miR-29a-002112	13.9177	13.5562	14.1795	14.0094
mmu-miR-29b-000413	19.4901	19.0917	19.5773	19.7131
mmu-miR-29c-000587	15.9587	15.7434	17.2768	17.1303
mmu-miR-301a-000528	18.6673	18.6165	18.5204	18.4841
mmu-miR-301b-002600	17.8588	17.9649	17.8341	18.0558
mmu-miR-302a-000529	24.8917	23.2462	Undetermined	25.3311
mmu-miR-302b-000531	23.9441	22.7145	27.3914	26.3904
mmu-miR-302c-002558	Undetermined	Undetermined	Undetermined	Undetermined
mmu-miR-302d-000535	Undetermined	31.7497	Undetermined	33.054
mmu-miR-30a-000417	14.9874	14.9327	14.9912	15.0962
mmu-miR-30b-000602	12.907	12.6909	12.6637	12.9865
mmu-miR-30c-000419	12.7323	12.428	12.3197	12.0192
mmu-miR-30d-000420	17.4491	17.4293	17.6824	17.8455
mmu-miR-30e-002223	16.2449	16.1948	16.555	16.8241
mmu-miR-31-000185	20.3068	20.4141	20.523	20.5518
mmu-miR-32-002109	24.7817	24.5446	24.3432	24.8333
mmu-miR-320-002277	18.0927	17.7857	18.0169	18.3908
mmu-miR-322-001076	21.7994	21.8634	21.5016	21.7536
mmu-miR-323-3p-002227	25.8081	25.8468	26.404	26.361
mmu-miR-324-3p-002509	21.2577	21.1583	21.1448	21.221
mmu-miR-324-5p-000539	19.6748	19.8094	19.6609	19.9701
mmu-miR-325-002510	22.995	22.9348	23.7951	23.8455
mmu-miR-328-000543	15.3582	15.403	15.2635	15.1781
mmu-miR-329-000192	24.5548	24.7938	24.9926	24.9883
mmu-miR-330-002230	Undetermined	Undetermined	Undetermined	Undetermined
mmu-miR-331-3p-000545	17.5605	17.0429	17.6412	17.7891
mmu-miR-331-5p-002233	26.1377	27.6223	25.2741	29.0753
mmu-miR-335-3p-002185	22.551	21.8937	23.5905	23.6079
mmu-miR-335-5p-000546	18.3961	18.3546	17.4001	17.7281
mmu-miR-337-3p-002532	23.4492	23.0813	22.944	23.0271
mmu-miR-337-5p-002515	17.7779	17.7033	19.0835	18.6244
mmu-miR-338-3p-002252	27.9878	27.7375	27.0923	27.5594
mmu-miR-339-3p-002533	22.4821	21.1682	22.5405	21.6938
mmu-miR-339-5p-002257	20.7229	20.5808	20.656	20.5316
mmu-miR-340-3p-002259	21.7214	21.7898	21.6336	21.6248
mmu-miR-340-5p-002258	20.1582	20.0263	19.7384	19.4503
mmu-miR-342-3p-002260	17.9908	18.2808	17.424	17.4084
mmu-miR-342-5p-002527	25.84	25.2289	24.6766	23.684
mmu-miR-344-001063	21.4886	20.9643	20.961	21.284
mmu-miR-345-3p-002529	27.9652	27.0979	27.9289	27.5649
mmu-miR-345-5p-002528	23.8272	23.6566	23.6346	24.0988
mmu-miR-346-001064	Undetermined	Undetermined	Undetermined	Undetermined
mmu-miR-34a-000426	16.9576	16.657	16.9744	17.1757
mmu-miR-34b-3p-002618	13.971	13.8767	14.112	14.3748
mmu-miR-34c-000428	16.6349	16.6556	16.8586	17.1113
mmu-miR-350-002530	21.7294	21.8414	21.6423	21.9917
mmu-miR-351-001067	28.3224	27.6978	29.4652	Undetermined
mmu-miR-361-000554	20.7222	20.5588	20.5988	20.9179
mmu-miR-362-3p-002616	23.9813	24.6176	24.4376	24.0183
mmu-miR-363-001271	29.1174	28.7469	Undetermined	Undetermined
mmu-miR-365-001020	19.8958	19.4752	20.2313	20.8031
mmu-miR-367-000555	18.9035	17.6941	18.6096	20.0248
mmu-miR-369-3p-000557	26.0595	26.4861	26.1968	26.6535
mmu-miR-369-5p-001021	25.5211	26.1431	26.2759	26.0753
mmu-miR-370-002275	21.2556	20.9492	21.2847	21.19
mmu-miR-375-000564	15.5507	15.4213	15.5041	15.902
mmu-miR-376a-001069	23.7683	23.4608	22.7865	23.2362
mmu-miR-376b-002452	24.184	25.6947	26.2929	26.2896
mmu-miR-376c-002450	19.4507	19.3168	19.1296	19.4525
mmu-miR-377-000566	Undetermined	Undetermined	Undetermined	Undetermined
mmu-miR-379-001138	19.169	18.7058	18.802	18.7858
mmu-miR-380-3p-001071	29.8104	32.6945	31.8928	32.7555
mmu-miR-380-5p-002601	22.0637	22.9184	23.1508	23.9983
mmu-miR-381-000571	26.5204	27.0641	27.2231	27.3633
mmu-miR-382-000572	18.619	18.5459	18.8091	19.2298
mmu-miR-383-001767	30.0192	29.4142	28.9618	28.6414
mmu-miR-384-3p-002603	23.1097	22.563	22.3524	22.4872
mmu-miR-384-5p-002602	16.7997	16.7385	16.9338	16.8447
mmu-miR-409-3p-002332	18.3947	18.1669	18.4908	18.7515
mmu-miR-409-5p-002331	26.0339	25.973	26.3477	27.1982
mmu-miR-410-001274	21.854	21.5724	22.1277	22.324
mmu-miR-411-001610	17.8521	17.5255	17.5489	18.0191
mmu-miR-423-5p-002340	26.203	24.5793	26.6118	28.3676
mmu-miR-425-001516	18.697	18.4862	18.7287	19.078
mmu-miR-429-001077	22.7961	21.7255	23.1271	22.6241
mmu-miR-431-001979	22.0386	21.9844	22.3326	23.0837
mmu-miR-433-001028	22.5631	22.3219	22.8373	23.3389
mmu-miR-434-3p-002604	18.036	17.6122	18.01	17.8587
mmu-miR-434-5p-002581	24.4988	24.8575	24.8358	24.5854
mmu-miR-448-001029	Undetermined	24.7621	Undetermined	Undetermined
mmu-miR-449a-001030	14.2374	13.8213	13.4468	13.4217
mmu-miR-449b-002539	Undetermined	Undetermined	Undetermined	Undetermined
mmu-miR-450a-5p-002303	25.4945	25.408	25.2905	25.5248
mmu-miR-450b-5p-001962	32.3188	Undetermined	Undetermined	Undetermined
mmu-miR-451-001141	27.5697	28.7841	28.464	29.315
mmu-miR-452-001032	Undetermined	Undetermined	Undetermined	Undetermined
mmu-miR-453-002484	Undetermined	Undetermined	Undetermined	Undetermined
mmu-miR-455-002455	23.55	23.8717	24.0373	24.6075
mmu-miR-464-001081	Undetermined	Undetermined	Undetermined	Undetermined
mmu-miR-465a-3p-002040	Undetermined	Undetermined	Undetermined	Undetermined
mmu-miR-465a-5p-001082	23.3712	Undetermined	24.8749	23.7373
mmu-miR-465b-5p-002485	29.6485	Undetermined	Undetermined	Undetermined
mmu-miR-466h-002516	Undetermined	Undetermined	Undetermined	Undetermined
mmu-miR-467a-002587	22.1974	21.5118	22.0593	21.867
mmu-miR-467b-001671	23.7437	23.7698	23.3663	24.39
mmu-miR-467c-002517	25.4568	24.9124	25.2698	25.96
mmu-miR-467d-002518	27.6753	26.8899	28.2568	28.7064
mmu-miR-467e-002568	26.6766	26.4967	26.8177	26.1213
mmu-miR-468-001085	Undetermined	Undetermined	Undetermined	Undetermined
mmu-miR-469-001086	Undetermined	Undetermined	Undetermined	Undetermined
mmu-miR-470-002588	Undetermined	Undetermined	Undetermined	Undetermined
mmu-miR-484-001821	15.9938	15.985	15.6965	16.0108
mmu-miR-486-001278	23.7749	23.3404	24.4133	24.3285
mmu-miR-487b-001285	22.6958	22.6044	22.3925	22.5807
mmu-miR-488-001659	25.0933	25.2298	24.6756	25.5301
mmu-miR-489-001302	Undetermined	Undetermined	Undetermined	Undetermined
mmu-miR-490-001037	Undetermined	Undetermined	Undetermined	Undetermined
mmu-miR-491-001630	22.1372	21.7165	21.8958	22.182
mmu-miR-493-002519	Undetermined	Undetermined	Undetermined	Undetermined
mmu-miR-494-002365	22.3379	22.733	21.958	22.4867
mmu-miR-495-001663	20.8381	20.6754	20.284	20.8668
mmu-miR-496-001953	Undetermined	Undetermined	21.4523	Undetermined
mmu-miR-497-001346	18.177	18.1992	17.9667	18.7187
mmu-miR-499-001352	Undetermined	Undetermined	Undetermined	Undetermined
mmu-miR-500-002606	25.5758	26.4995	26.0526	26.1526
mmu-miR-501-3p-001651	Undetermined	Undetermined	Undetermined	Undetermined
mmu-miR-503-002456	26.1506	25.8119	25.2466	26.586
mmu-miR-504-002084	Undetermined	Undetermined	Undetermined	Undetermined
mmu-miR-505-001655	Undetermined	Undetermined	Undetermined	Undetermined
mmu-miR-509-3p-002521	Undetermined	Undetermined	Undetermined	Undetermined
mmu-miR-509-5p-002520	Undetermined	Undetermined	Undetermined	Undetermined
mmu-miR-511-002549	Undetermined	Undetermined	Undetermined	Undetermined
mmu-miR-532-3p-002355	21.035	20.802	20.9459	20.5987
mmu-miR-532-5p-001518	7.58274	8.88997	12.374	13.293
mmu-miR-539-001286	20.1719	19.9488	19.6772	19.622
mmu-miR-540-3p-001310	30.1972	29.7537	28.934	29.4322
mmu-miR-540-5p-002561	Undetermined	30.9289	29.6489	Undetermined
mmu-miR-542-3p-001284	25.7197	25.7732	26.2608	26.0799
mmu-miR-542-5p-002563	30.374	29.7301	29.2106	29.4019
mmu-miR-543-002376	22.5545	22.6615	22.5212	22.9232
mmu-miR-544-002550	21.7051	21.6162	21.8207	22.24
mmu-miR-546-001312	25.6256	25.2053	25.9011	29.193
mmu-miR-547-002564	22.0702	20.8923	20.726	21.7861
mmu-miR-551b-001535	22.1595	22.2052	25.4553	25.0678
mmu-miR-574-3p-002349	18.2287	18.0142	18.0729	18.6433
mmu-miR-582-3p-002567	34.0767	31.339	30.3174	32.5746
mmu-miR-582-5p-002566	26.3967	26.6523	26.4827	27.4651
mmu-miR-590-5p-001984	Undetermined	Undetermined	Undetermined	Undetermined
mmu-miR-598-002476	25.9034	26.0455	25.8805	26.136
mmu-miR-615-3p-001960	Undetermined	Undetermined	Undetermined	Undetermined
mmu-miR-615-5p-002353	Undetermined	Undetermined	Undetermined	Undetermined
mmu-miR-652-002352	18.9234	19.1696	18.4247	19.428
mmu-miR-654-3p-002239	Undetermined	Undetermined	Undetermined	Undetermined
mmu-miR-654-5p-002522	Undetermined	Undetermined	Undetermined	Undetermined
mmu-miR-665-002607	Undetermined	Undetermined	Undetermined	Undetermined
mmu-miR-666-5p-001952	Undetermined	Undetermined	Undetermined	Undetermined
mmu-miR-667-001949	22.116	22.1612	22.705	22.4708
mmu-miR-668-001947	27.5085	27.1329	27.6197	27.8838
mmu-miR-669a-001683	27.1223	27.3788	27.1224	25.9953
mmu-miR-670-002020	29.3503	28.7536	26.8601	28.8895
mmu-miR-671-3p-002322	22.1452	22.1763	21.9653	22.1693
mmu-miR-672-002327	26.7541	26.7578	28.2167	27.8691
mmu-miR-674-002021	25.3722	25.2008	25.4766	25.6928
mmu-miR-675-3p-001941	Undetermined	Undetermined	Undetermined	Undetermined
mmu-miR-675-5p-001940	Undetermined	Undetermined	Undetermined	Undetermined
mmu-miR-676-001959	20.7904	20.3843	20.0934	20.4044
mmu-miR-677-001660	33.0405	31.6851	33.3453	34.7191
mmu-miR-679-001662	Undetermined	Undetermined	33.2063	Undetermined
mmu-miR-680-001664	Undetermined	Undetermined	Undetermined	Undetermined
mmu-miR-682-001666	Undetermined	Undetermined	Undetermined	35.404
mmu-miR-683-001668	Undetermined	Undetermined	Undetermined	Undetermined
mmu-miR-684-001669	Undetermined	Undetermined	Undetermined	Undetermined
mmu-miR-685-001670	21.3331	21.955	Undetermined	Undetermined
mmu-miR-686-001672	Undetermined	Undetermined	Undetermined	Undetermined
mmu-miR-687-001674	Undetermined	Undetermined	Undetermined	Undetermined
mmu-miR-708-002341	21.7022	21.3658	21.6945	21.8923
mmu-miR-741-002457	Undetermined	Undetermined	Undetermined	Undetermined
mmu-miR-742-002038	Undetermined	Undetermined	Undetermined	Undetermined
mmu-miR-743a-002469	Undetermined	23.2631	Undetermined	26.8515
mmu-miR-743b-3p-002471	Undetermined	Undetermined	Undetermined	Undetermined
mmu-miR-743b-5p-002470	Undetermined	Undetermined	Undetermined	Undetermined
mmu-miR-744-002324	18.1688	17.8265	18.158	18.8641
mmu-miR-770-3p-002027	Undetermined	32.2885	Undetermined	Undetermined
mmu-miR-7a-000268	25.7432	23.633	26.6955	25.3234
mmu-miR-7b-002555	29.8086	30.2893	30.389	30.6594
mmu-miR-802-002029	Undetermined	Undetermined	35.4267	Undetermined
mmu-miR-871-002354	Undetermined	Undetermined	Undetermined	13.4648
mmu-miR-872-002264	17.718	17.9253	17.6424	17.9885
mmu-miR-873-002356	29.5111	29.356	29.0709	29.062
mmu-miR-874-002268	Undetermined	Undetermined	Undetermined	Undetermined
mmu-miR-875-3p-002547	Undetermined	Undetermined	Undetermined	Undetermined
mmu-miR-876-3p-002464	Undetermined	Undetermined	Undetermined	Undetermined
mmu-miR-876-5p-002463	Undetermined	Undetermined	Undetermined	Undetermined
mmu-miR-878-5p-002540	Undetermined	Undetermined	Undetermined	Undetermined
mmu-miR-879-002472	Undetermined	32.7928	Undetermined	Undetermined
mmu-miR-881-002609	Undetermined	Undetermined	Undetermined	Undetermined
mmu-miR-883a-3p-002461	Undetermined	Undetermined	Undetermined	Undetermined
mmu-miR-883a-5p-002611	Undetermined	Undetermined	Undetermined	Undetermined
mmu-miR-883b-3p-002565	Undetermined	Undetermined	Undetermined	Undetermined
mmu-miR-9-000583	11.9916	11.9628	11.782	11.7819
mmu-miR-92a-000430	14.881	14.6562	15.2091	15.3423
mmu-miR-93-001090	17.9655	18.3608	17.8025	18.1711
mmu-miR-96-000186	Undetermined	Undetermined	Undetermined	Undetermined
mmu-miR-98-000577	22.023	19.649	Undetermined	Undetermined
mmu-miR-99a-000435	15.9892	15.4738	17.3394	17.3993
mmu-miR-99b-000436	18.009	17.4031	18.1025	17.6698
rno-miR-1-002064	30.1166	29.6064	30.9457	33.7125
rno-miR-17-3p-002078	34.3437	Undetermined	Undetermined	Undetermined
rno-miR-190b-002048	9.10845	9.63973	10.923	11.3257
rno-miR-196c-002049	Undetermined	29.3804	30.3176	31.8304
rno-miR-207-001315	22.3913	23.1975	22.621	22.6258
rno-miR-20b-3p-002052	Undetermined	Undetermined	Undetermined	Undetermined
rno-miR-219-1-3p-002077	Undetermined	Undetermined	Undetermined	Undetermined
rno-miR-219-2-3p-002390	Undetermined	Undetermined	Undetermined	Undetermined
rno-miR-224-000599	24.5363	24.2629	23.9544	24.509
rno-miR-327-001328	Undetermined	Undetermined	Undetermined	Undetermined
rno-miR-333-001329	Undetermined	Undetermined	Undetermined	Undetermined
rno-miR-336-001331	34.7761	Undetermined	Undetermined	Undetermined
rno-miR-339-3p-002059	22.8947	22.1219	23.2911	22.5974
rno-miR-343-001344	Undetermined	Undetermined	Undetermined	Undetermined
rno-miR-344-3p-001332	Undetermined	Undetermined	Undetermined	Undetermined
rno-miR-344-5p-002060	Undetermined	Undetermined	Undetermined	Undetermined
rno-miR-345-3p-002061	25.5464	25.3339	26.4714	26.2916
rno-miR-346-001333	Undetermined	Undetermined	Undetermined	Undetermined
rno-miR-347-001334	Undetermined	Undetermined	Undetermined	Undetermined
rno-miR-349-001335	Undetermined	Undetermined	Undetermined	Undetermined
rno-miR-351-002063	25.3137	24.5272	25.7329	25.8852
rno-miR-377-001320	Undetermined	Undetermined	Undetermined	Undetermined
rno-miR-381-001322	22.6125	22.6177	22.8278	23.3018
rno-miR-409-5p-001317	Undetermined	Undetermined	Undetermined	Undetermined
rno-miR-421-001343	Undetermined	Undetermined	Undetermined	Undetermined
rno-miR-450a-001345	28.632	28.5276	28.3304	29.8089
rno-miR-466b-002066	Undetermined	Undetermined	Undetermined	Undetermined
rno-miR-466c-002067	Undetermined	Undetermined	Undetermined	Undetermined
rno-miR-505-001316	Undetermined	Undetermined	31.8549	30.9019
rno-miR-532-5p-002051	25.4875	24.5287	25.7806	26.4866
rno-miR-543-002065	Undetermined	Undetermined	Undetermined	Undetermined
rno-miR-598-5p-002053	29.9388	31.5096	Undetermined	Undetermined
rno-miR-673-002054	Undetermined	Undetermined	Undetermined	Undetermined
rno-miR-742-002055	Undetermined	Undetermined	Undetermined	Undetermined
rno-miR-743b-002068	Undetermined	Undetermined	Undetermined	Undetermined
rno-miR-758-001990	30.4311	31.5783	30.1398	Undetermined
rno-miR-760-5p-002057	Undetermined	Undetermined	Undetermined	Undetermined
rno-miR-871-002069	Undetermined	Undetermined	Undetermined	Undetermined
rno-miR-878-002070	Undetermined	Undetermined	Undetermined	Undetermined
rno-miR-881-002072	Undetermined	Undetermined	Undetermined	Undetermined
snoRNA135-001230	18.8432	17.758	18.1452	17.2359
snoRNA202-001232	12.0704	11.7148	11.8637	11.6897
U6 snRNA-001973	10.9224	10.786	11.3774	11.4215
U6 snRNA-001973	10.9869	11.189	12.2819	11.3577
U6 snRNA-001973	10.7467	9.9778	11.8353	10.4209
U6 snRNA-001973	10.2201	10.7811	11.0512	11.7757
U87-001712	19.6769	18.7097	19.6727	19.4091
Y1-001727	19.591	19.5323	20.0063	19.6479

## Sheet: astrocytes array B
Ct values from the TaqMan Arrays are reported here.
TaqMan Probe	ASTRO_1	ASTRO_2	ASTRO_3	ASTRO_4
ath-miR159a-000338	Undetermined	Undetermined	Undetermined	Undetermined
hsa-let-7b#-002404	Undetermined	Undetermined	Undetermined	Undetermined
hsa-let-7e#-002407	29.197	29.6591	31.1647	30.6748
hsa-let-7f-1#-002417	Undetermined	Undetermined	Undetermined	Undetermined
hsa-let-7i#-002172	32.1855	32.6223	31.1669	32.3581
hsa-miR-106b#-002380	23.9672	23.2623	22.1673	24.7749
hsa-miR-10a#-002288	Undetermined	Undetermined	36.9431	Undetermined
hsa-miR-1197-002810	Undetermined	Undetermined	Undetermined	Undetermined
hsa-miR-124#-002197	Undetermined	Undetermined	Undetermined	Undetermined
hsa-miR-127-5p-002229	Undetermined	Undetermined	Undetermined	Undetermined
hsa-miR-136-000592	28.0864	28.4247	27.6643	28.569
hsa-miR-136#-002100	24.375	24.2408	23.6203	24.6656
hsa-miR-140-3p-002234	24.3559	23.9997	23.2275	24.749
hsa-miR-143-000466	27.7609	28.0044	28.3476	28.6529
hsa-miR-144-002676	Undetermined	Undetermined	Undetermined	Undetermined
hsa-miR-148a#-002134	Undetermined	Undetermined	Undetermined	Undetermined
hsa-miR-149-002255	19.4777	19.7471	19.0636	20.1178
hsa-miR-151-5P-002642	26.4614	26.7789	25.5924	27.37
hsa-miR-154#-000478	28.1216	28.845	28.0823	28.7393
hsa-miR-15b#-002173	Undetermined	Undetermined	Undetermined	Undetermined
hsa-miR-183#-002270	Undetermined	Undetermined	Undetermined	Undetermined
hsa-miR-189-000488	26.9617	26.6439	26.5996	28.4019
hsa-miR-190b-002263	23.2251	23.6336	23.0173	23.8945
hsa-miR-196a-241070_mat	28.24	27.9247	27.2291	29.1144
hsa-miR-200a#-001011	Undetermined	Undetermined	Undetermined	Undetermined
hsa-miR-200b-001800	29.228	29.5449	28.8093	30.232
hsa-miR-200b#-002274	Undetermined	Undetermined	Undetermined	Undetermined
hsa-miR-200c-000505	23.1701	22.9776	22.7032	23.771
hsa-miR-200c#-002286	Undetermined	Undetermined	Undetermined	Undetermined
hsa-miR-206-000510	27.583	27.0396	26.7176	27.0043
hsa-miR-213-000516	26.3243	26.5015	25.9195	26.6633
hsa-miR-214-000517	25.431	24.5475	26.2216	27.4984
hsa-miR-214#-002293	29.7712	28.5043	31.4417	Undetermined
hsa-miR-218-2#-002294	Undetermined	Undetermined	31.8543	Undetermined
hsa-miR-22-000398	20.7224	21.047	19.791	22.3291
hsa-miR-22#-002301	25.2738	25.368	24.9534	26.2123
hsa-miR-223-000526	16.0346	16.6019	15.9847	16.8072
hsa-miR-23a#-002439	32.5721	Undetermined	Undetermined	30.9494
hsa-miR-26b#-002444	27.6563	27.2034	26.1603	28.1238
hsa-miR-27a#-002445	25.8126	25.9834	25.0748	26.0237
hsa-miR-27b#-002174	26.9724	26.8636	25.9963	27.3943
hsa-miR-28-3p-002446	Undetermined	Undetermined	Undetermined	Undetermined
hsa-miR-299-5p-000600	28.8554	29.3997	28.7633	29.5849
hsa-miR-29a#-002447	24.1292	24.7265	23.6501	24.4866
hsa-miR-29b-2#-002166	31.437	30.0202	28.9289	30.0191
hsa-miR-30a-3p-000416	15.67	15.6017	14.7671	16.3259
hsa-miR-30c-1#-002108	Undetermined	Undetermined	Undetermined	Undetermined
hsa-miR-30c-2#-002110	Undetermined	Undetermined	Undetermined	Undetermined
hsa-miR-30d#-002305	24.3921	23.9235	23.1352	24.6944
hsa-miR-30e-3p-000422	15.7631	15.7028	15.0258	15.8195
hsa-miR-324-3p-000579	21.112	21.3471	20.1573	21.6057
hsa-miR-338-000548	28.3718	28.6319	28.2062	28.4516
hsa-miR-338-5P-002658	21.0715	25.5829	23.2275	25.0777
hsa-miR-33a#-002136	25.7303	26.2203	23.9924	25.8011
hsa-miR-340-000550	22.3094	22.7349	22.139	23.1822
hsa-miR-363#-001283	Undetermined	Undetermined	Undetermined	Undetermined
hsa-miR-376a#-001287	26.4419	26.8229	25.9972	27.4142
hsa-miR-378-000567	24.1352	24.3602	24.1235	24.9911
hsa-miR-411#-002238	26.0582	26.1983	25.9407	26.2328
hsa-miR-412-001023	Undetermined	Undetermined	Undetermined	Undetermined
hsa-miR-421-002700	19.9204	19.8056	19.3739	20.3454
hsa-miR-423-3P-002626	20.8916	21.0236	19.9311	21.4399
hsa-miR-425-001104	22.584	22.3494	21.8113	22.8525
hsa-miR-431#-002312	Undetermined	Undetermined	Undetermined	Undetermined
hsa-miR-455-001280	25.8957	25.9889	25.4108	26.0724
hsa-miR-485-5p-001036	Undetermined	Undetermined	Undetermined	Undetermined
hsa-miR-493-3p-001282	Undetermined	Undetermined	Undetermined	Undetermined
hsa-miR-590-3P-002677	Undetermined	Undetermined	Undetermined	Undetermined
hsa-miR-653-002292	Undetermined	Undetermined	Undetermined	Undetermined
hsa-miR-671-5p-197646_mat	29.2418	28.6778	28.4836	28.9147
hsa-miR-708#-002342	Undetermined	Undetermined	Undetermined	Undetermined
hsa-miR-744#-002325	23.9506	23.995	23.1488	24.4996
hsa-miR-875-5p-002203	Undetermined	12.3101	Undetermined	38.6806
hsa-miR-9#-002231	15.2107	15.6549	14.8723	16.039
hsa-miR-93#-002139	20.0854	20.3374	19.6424	20.4666
hsa-miR-935-002178	Undetermined	Undetermined	Undetermined	Undetermined
hsa-miR-99b#-002196	22.8527	22.539	21.6192	23.3239
Mamm U6-001973	10.3442	11.4066	10.6644	11.3278
Mamm U6-001973	10.4517	11.2075	8.94766	11.4581
Mamm U6-001973	10.8799	10.6565	10.545	11.2194
Mamm U6-001973	10.7391	11.1615	9.56736	11.6005
mmu-let-7a#-002478	24.6223	24.7097	24.0594	24.9294
mmu-let-7c-1#-002479	29.7198	29.122	29.3203	31.5802
mmu-let-7d#-001178	Undetermined	Undetermined	Undetermined	Undetermined
mmu-let-7g#-002492	29.1781	29.282	27.5508	28.508
mmu-miR-1-2-AS-002882	35.2645	Undetermined	Undetermined	Undetermined
mmu-miR-101a#-002507	Undetermined	Undetermined	Undetermined	Undetermined
mmu-miR-101b-002531	21.1518	21.367	20.6264	21.8539
mmu-miR-10b-001181	Undetermined	34.0031	37.8489	Undetermined
mmu-miR-10b#-002572	Undetermined	Undetermined	Undetermined	Undetermined
mmu-miR-1186-002825	31.2744	Undetermined	Undetermined	Undetermined
mmu-miR-1188-002866	Undetermined	Undetermined	Undetermined	Undetermined
mmu-miR-1191-002892	Undetermined	Undetermined	31.2736	Undetermined
mmu-miR-1192-002806	Undetermined	Undetermined	Undetermined	Undetermined
mmu-miR-1193-002794	27.0308	27.0512	26.1795	27.5388
mmu-miR-1194-002793	Undetermined	Undetermined	Undetermined	Undetermined
mmu-miR-1195-002839	Undetermined	Undetermined	Undetermined	Undetermined
mmu-miR-1198-002780	21.1765	21.4056	20.6386	21.7649
mmu-miR-1199-240984_mat	Undetermined	Undetermined	Undetermined	Undetermined
mmu-miR-1224-240985_mat	Undetermined	Undetermined	Undetermined	Undetermined
mmu-miR-125b#-002508	26.2924	26.3671	25.4809	27.0039
mmu-miR-1274a-121150_mat	16.9962	17.0318	16.1083	17.3455
mmu-miR-1306-121155_mat	27.7951	27.8608	26.9747	27.9533
mmu-miR-130b#-002460	27.0681	26.817	26.5365	27.3754
mmu-miR-133a#-001637	Undetermined	Undetermined	Undetermined	Undetermined
mmu-miR-136#-002512	35.475	Undetermined	Undetermined	Undetermined
mmu-miR-138#-002554	25.7703	27.3882	11.0999	14.7045
mmu-miR-141#-002513	Undetermined	Undetermined	Undetermined	Undetermined
mmu-miR-145#-002514	Undetermined	Undetermined	Undetermined	Undetermined
mmu-miR-146b#-002453	Undetermined	29.7576	Undetermined	Undetermined
mmu-miR-150#-002570	Undetermined	Undetermined	Undetermined	Undetermined
mmu-miR-15a#-002488	25.0647	25.1671	23.9506	25.4069
mmu-miR-16#-002489	25.6186	25.5938	25.5351	26.5148
mmu-miR-17#-002543	29.6	Undetermined	29.8453	Undetermined
mmu-miR-181A-2#-002687	Undetermined	Undetermined	Undetermined	Undetermined
mmu-miR-1839-3p-121203_mat	21.7306	21.6566	20.7805	22.2653
mmu-miR-1839-5p-121135_mat	22.6348	22.4455	22.0318	22.7631
mmu-miR-186#-002574	23.3814	23.5797	22.9319	24.032
mmu-miR-1893-121170_mat	Undetermined	Undetermined	Undetermined	Undetermined
mmu-miR-1894-3p-241002_mat	13.5203	11.197	12.501	15.2343
mmu-miR-1894-5p-121144_mat	Undetermined	Undetermined	27.9499	Undetermined
mmu-miR-1896-121128_mat	25.9634	19.2779	20.8016	16.079
mmu-miR-1897-3p-121126_mat	29.3585	Undetermined	28.4603	29.1749
mmu-miR-1897-5p-121199_mat	6.0949	7.19124	7.2932	7.46341
mmu-miR-1898-121195_mat	Undetermined	Undetermined	Undetermined	Undetermined
mmu-miR-1899-121198_mat	Undetermined	Undetermined	Undetermined	Undetermined
mmu-miR-18a#-002490	29.2376	29.5888	28.9425	29.6104
mmu-miR-1900-121143_mat	Undetermined	Undetermined	Undetermined	Undetermined
mmu-miR-1901-121183_mat	Undetermined	Undetermined	Undetermined	Undetermined
mmu-miR-1902-121197_mat	Undetermined	Undetermined	Undetermined	Undetermined
mmu-miR-1903-121153_mat	30.2556	31.1747	31.0466	34.9908
mmu-miR-1904-121162_mat	9.2401	9.64653	9.91296	9.21475
mmu-miR-1905-121196_mat	26.0174	25.2199	25.1137	24.9865
mmu-miR-1906-121169_mat	Undetermined	Undetermined	Undetermined	Undetermined
mmu-miR-191#-002576	28.614	29.2001	27.9259	29.3154
mmu-miR-1927-121193_mat	Undetermined	Undetermined	Undetermined	Undetermined
mmu-miR-1928-121164_mat	22.3605	23.6078	23.3136	21.1077
mmu-miR-193#-002577	25.6076	25.7729	24.5866	25.4544
mmu-miR-1930-121201_mat	24.193	24.699	23.9271	25.2223
mmu-miR-1931-121168_mat	Undetermined	Undetermined	Undetermined	Undetermined
mmu-miR-1932-121172_mat	28.4454	28.6579	27.8655	30.3344
mmu-miR-1933-3p-121145_mat	Undetermined	Undetermined	Undetermined	Undetermined
mmu-miR-1933-5p-121133_mat	Undetermined	Undetermined	Undetermined	Undetermined
mmu-miR-1934-121185_mat	Undetermined	Undetermined	Undetermined	Undetermined
mmu-miR-1935-121192_mat	29.7294	29.5281	29.1965	Undetermined
mmu-miR-1936-121158_mat	Undetermined	Undetermined	Undetermined	Undetermined
mmu-miR-1937b-241023_mat	10.6922	11.9902	11.3265	11.2603
mmu-miR-1937c-241011_mat	12.6569	13.2853	12.1458	13.2013
mmu-miR-1938-121194_mat	Undetermined	26.2161	Undetermined	Undetermined
mmu-miR-1939-121180_mat	Undetermined	36.7219	32.6732	Undetermined
mmu-miR-1940-121187_mat	Undetermined	32.5026	Undetermined	31.1604
mmu-miR-1941-3p-121130_mat	38.6064	Undetermined	37.1222	Undetermined
mmu-miR-1941-5p-121140_mat	28.8685	30.3882	28.5177	29.4064
mmu-miR-1942-121136_mat	Undetermined	Undetermined	35.8574	Undetermined
mmu-miR-1943-121174_mat	29.2124	29.0634	27.9959	31.3196
mmu-miR-1944-121189_mat	25.5998	25.7317	24.3352	25.8672
mmu-miR-1945-121166_mat	Undetermined	Undetermined	Undetermined	38.4535
mmu-miR-1946a-121178_mat	Undetermined	Undetermined	Undetermined	Undetermined
mmu-miR-1947-121156_mat	Undetermined	31.5312	30.6464	Undetermined
mmu-miR-1948-121171_mat	Undetermined	Undetermined	Undetermined	Undetermined
mmu-miR-1949-121182_mat	30.3436	32.5697	29.9594	31.0394
mmu-miR-1950-121146_mat	Undetermined	Undetermined	Undetermined	Undetermined
mmu-miR-1951-121165_mat	Undetermined	Undetermined	Undetermined	Undetermined
mmu-miR-1952-121167_mat	Undetermined	Undetermined	Undetermined	Undetermined
mmu-miR-1953-121159_mat	33.4967	33.7015	31.7768	34.0654
mmu-miR-1954-121137_mat	28.0468	27.5338	25.8545	27.9068
mmu-miR-1956-121129_mat	Undetermined	Undetermined	Undetermined	Undetermined
mmu-miR-1957-121163_mat	Undetermined	Undetermined	Undetermined	Undetermined
mmu-miR-1958-121181_mat	Undetermined	33.5147	Undetermined	Undetermined
mmu-miR-1959-121132_mat	Undetermined	Undetermined	Undetermined	Undetermined
mmu-miR-1960-121148_mat	30.4352	31.0234	28.9638	29.1055
mmu-miR-1961-197391_mat	Undetermined	Undetermined	Undetermined	Undetermined
mmu-miR-1962-121173_mat	Undetermined	Undetermined	Undetermined	Undetermined
mmu-miR-1963-121191_mat	Undetermined	Undetermined	Undetermined	Undetermined
mmu-miR-1964-121138_mat	Undetermined	Undetermined	Undetermined	Undetermined
mmu-miR-1965-121186_mat	Undetermined	Undetermined	Undetermined	Undetermined
mmu-miR-1966-121134_mat	Undetermined	Undetermined	Undetermined	Undetermined
mmu-miR-1967-121151_mat	Undetermined	Undetermined	Undetermined	Undetermined
mmu-miR-1968-121179_mat	34.5826	34.4165	34.0965	Undetermined
mmu-miR-1969-121131_mat	19.2585	22.0596	15.2706	37.5033
mmu-miR-196a#-002477	35.453	Undetermined	Undetermined	26.2795
mmu-miR-1970-121202_mat	Undetermined	Undetermined	Undetermined	Undetermined
mmu-miR-1971-121161_mat	26.4942	25.1561	26.0857	Undetermined
mmu-miR-1981-121200_mat	27.3145	27.1084	26.9061	28.271
mmu-miR-1982.1-121157_mat	Undetermined	28.8907	27.8979	Undetermined
mmu-miR-1982.2-121154_mat	26.5548	27.4987	26.0506	26.8611
mmu-miR-199b-001131	30.8002	29.7045	31.3901	31.9381
mmu-miR-19a#-002544	35.3773	Undetermined	Undetermined	35.5713
mmu-miR-203#-002580	Undetermined	Undetermined	Undetermined	Undetermined
mmu-miR-20a#-002491	25.8957	26.1839	24.9014	26.1846
mmu-miR-20b#-002524	Undetermined	Undetermined	Undetermined	Undetermined
mmu-miR-21#-002493	29.371	29.5614	27.6993	28.6765
mmu-miR-212-002551	18.8596	18.7363	18.2242	19.3873
mmu-miR-2134-241120_mat	8.65964	8.33889	7.7819	9.11356
mmu-miR-2135-241140_mat	22.6116	22.4007	21.7125	23.0329
mmu-miR-2136-241133_mat	Undetermined	Undetermined	Undetermined	Undetermined
mmu-miR-2138-241080_mat	19.0027	18.6524	18.3377	19.1771
mmu-miR-2139-241130_mat	Undetermined	Undetermined	Undetermined	Undetermined
mmu-miR-2146-241082_mat	17.6099	17.1461	16.5836	17.8073
mmu-miR-217-001133	Undetermined	Undetermined	33.0069	Undetermined
mmu-miR-218-1#-002552	26.1636	26.1671	25.3813	26.0179
mmu-miR-2182-241119_mat	20.6856	20.7893	20.0337	21.101
mmu-miR-2183-241095_mat	25.0133	25.6758	25.1211	25.5126
mmu-miR-24-2#-002494	20.1161	20.1526	19.4412	20.4548
mmu-miR-28#-002545	25.4125	25.6014	24.942	25.7635
mmu-miR-290-000187	Undetermined	Undetermined	Undetermined	Undetermined
mmu-miR-290-5p-002590	Undetermined	Undetermined	Undetermined	Undetermined
mmu-miR-291-3p-001135	Undetermined	Undetermined	32.8659	Undetermined
mmu-miR-291-5p-001202	Undetermined	Undetermined	Undetermined	Undetermined
mmu-miR-291b-3p-002538	Undetermined	Undetermined	Undetermined	Undetermined
mmu-miR-292-3p-001054	28.3656	Undetermined	Undetermined	25.2148
mmu-miR-292-5p-001055	Undetermined	Undetermined	Undetermined	Undetermined
mmu-miR-293#-002594	Undetermined	Undetermined	Undetermined	Undetermined
mmu-miR-294#-002595	Undetermined	Undetermined	Undetermined	Undetermined
mmu-miR-295#-002596	Undetermined	Undetermined	Undetermined	Undetermined
mmu-miR-297a#-002454	Undetermined	Undetermined	Undetermined	Undetermined
mmu-miR-299-002612	Undetermined	Undetermined	Undetermined	Undetermined
mmu-miR-29b#-002497	24.4909	24.2771	24.4001	24.2356
mmu-miR-300-000191	Undetermined	Undetermined	Undetermined	Undetermined
mmu-miR-300#-002613	Undetermined	Undetermined	31.3288	Undetermined
mmu-miR-302a#-002615	Undetermined	Undetermined	Undetermined	Undetermined
mmu-miR-302b#-001307	Undetermined	Undetermined	Undetermined	Undetermined
mmu-miR-302c#-002557	Undetermined	Undetermined	Undetermined	Undetermined
mmu-miR-30b#-002498	31.9884	Undetermined	31.44	32.0113
mmu-miR-31#-002495	24.6114	24.4239	23.9669	25.125
mmu-miR-322-001059	23.4547	23.7635	23.1974	24.0333
mmu-miR-322#-002506	22.3861	22.4182	21.6913	22.789
mmu-miR-325-001060	26.2888	26.0812	25.5618	26.4822
mmu-miR-326-001061	Undetermined	Undetermined	Undetermined	Undetermined
mmu-miR-327-002481	Undetermined	Undetermined	Undetermined	Undetermined
mmu-miR-330-001062	Undetermined	Undetermined	Undetermined	Undetermined
mmu-miR-337-000193	23.1987	23.6335	22.6194	24.0867
mmu-miR-343-002483	Undetermined	Undetermined	Undetermined	Undetermined
mmu-miR-345-001137	24.0627	23.9661	23.6002	24.539
mmu-miR-34b-001065	26.2755	26.4595	25.8134	27.2086
mmu-miR-34b-5p-002617	21.8181	22.0247	21.2597	22.5951
mmu-miR-34c#-002584	16.618	16.726	15.8727	17.3504
mmu-miR-362-5p-002614	26.5669	27.1554	26.8252	27.4844
mmu-miR-370-001068	Undetermined	Undetermined	Undetermined	Undetermined
mmu-miR-374-5p-001319	19.9708	19.7483	18.4313	19.4194
mmu-miR-374#-002043	Undetermined	Undetermined	Undetermined	Undetermined
mmu-miR-376a#-002482	28.0021	27.9036	27.3112	27.9998
mmu-miR-376b#-002451	22.1801	22.2016	20.4076	22.642
mmu-miR-376c#-002523	Undetermined	Undetermined	Undetermined	Undetermined
mmu-miR-412-002575	Undetermined	28.3104	Undetermined	Undetermined
mmu-miR-432-241135_mat	Undetermined	Undetermined	Undetermined	Undetermined
mmu-miR-433-5p-001078	Undetermined	Undetermined	Undetermined	Undetermined
mmu-miR-449b-001667	18.6426	18.6013	17.4686	18.589
mmu-miR-450a-3p-002525	Undetermined	Undetermined	Undetermined	Undetermined
mmu-miR-450B-3P-002632	28.3885	28.3064	28.1672	29.6486
mmu-miR-463-002662	33.3446	34.6306	33.7954	32.3862
mmu-miR-463#-002582	29.0965	27.202	29.6169	28.2387
mmu-miR-465C-5P-002654	30.1398	29.5173	29.5036	30.0307
mmu-miR-466a-3p-002586	28.9326	28.4741	Undetermined	Undetermined
mmu-miR-466b-3-3p-002500	Undetermined	Undetermined	Undetermined	Undetermined
mmu-miR-466d-5p-002534	Undetermined	Undetermined	Undetermined	Undetermined
mmu-miR-466E-5P-002718	Undetermined	Undetermined	Undetermined	Undetermined
mmu-miR-466g-241015_mat	23.9965	24.4564	22.2996	24.6459
mmu-miR-466J-002817	Undetermined	25.2072	27.3842	Undetermined
mmu-miR-466k-240990_mat	25.9029	26.0097	25.3525	25.8758
mmu-miR-467a-001826	21.5133	21.3951	19.6183	Undetermined
mmu-miR-467b-001684	25.6154	26.2998	25.0756	26.219
mmu-miR-467e#-002569	Undetermined	Undetermined	Undetermined	Undetermined
mmu-miR-467F-002886	20.9672	Undetermined	Undetermined	Undetermined
mmu-miR-467H-002809	Undetermined	Undetermined	Undetermined	Undetermined
mmu-miR-470#-002589	Undetermined	Undetermined	Undetermined	Undetermined
mmu-miR-471-002605	Undetermined	Undetermined	Undetermined	Undetermined
mmu-miR-483-001291	Undetermined	Undetermined	Undetermined	Undetermined
mmu-miR-483#-002560	Undetermined	Undetermined	Undetermined	Undetermined
mmu-miR-485-3p-001943	23.0775	22.7678	22.4485	23.2921
mmu-miR-487b-001306	26.209	26.005	25.641	27.4994
mmu-miR-488#-002014	Undetermined	Undetermined	Undetermined	Undetermined
mmu-miR-494-001293	29.9466	29.4728	27.8488	29.608
mmu-miR-501-001356	Undetermined	Undetermined	Undetermined	Undetermined
mmu-miR-503#-002536	24.7986	24.8769	23.9992	25.3849
mmu-miR-541-002562	22.6466	22.9844	21.9865	23.7603
mmu-miR-543-001298	26.2994	26.6302	25.4857	27.0464
mmu-miR-592-002017	24.9764	25.2842	24.1741	25.5338
mmu-miR-599-241117_mat	Undetermined	Undetermined	Undetermined	Undetermined
mmu-miR-666-3p-002448	Undetermined	Undetermined	Undetermined	Undetermined
mmu-miR-669C-002646	29.4747	29.0663	28.0052	28.4842
mmu-miR-669D-002808	Undetermined	Undetermined	Undetermined	Undetermined
mmu-miR-669E-002774	Undetermined	Undetermined	Undetermined	Undetermined
mmu-miR-669G-002813	Undetermined	Undetermined	Undetermined	Undetermined
mmu-miR-669H-5P-002906	33.4885	34.2967	31.5077	37.6181
mmu-miR-669l-121149_mat	Undetermined	Undetermined	Undetermined	Undetermined
mmu-miR-669m-121190_mat	28.4296	27.994	26.5824	27.8995
mmu-miR-669n-197143_mat	27.5988	28.8128	27.391	28.5697
mmu-miR-669o-121176_mat	30.0556	30.9797	29.3707	30.2737
mmu-miR-673-001954	11.9719	13.11	13.4071	13.7635
mmu-miR-673-3p-002449	24.9492	24.4491	23.7209	25.2204
mmu-miR-674#-001956	22.3928	22.3876	21.6327	22.9071
mmu-miR-676#-001958	26.6382	26.6131	26.0148	27.2039
mmu-miR-688-001675	Undetermined	Undetermined	Undetermined	Undetermined
mmu-miR-690-001677	23.7918	23.8231	22.2893	24.0283
mmu-miR-691-001678	Undetermined	Undetermined	Undetermined	Undetermined
mmu-miR-692-001679	Undetermined	Undetermined	Undetermined	Undetermined
mmu-miR-693-001680	Undetermined	Undetermined	Undetermined	Undetermined
mmu-miR-693-3p-002036	Undetermined	Undetermined	Undetermined	Undetermined
mmu-miR-694-001681	Undetermined	Undetermined	Undetermined	Undetermined
mmu-miR-695-001627	Undetermined	Undetermined	Undetermined	Undetermined
mmu-miR-696-001628	23.3889	23.8752	23.1503	23.0729
mmu-miR-697-001631	Undetermined	Undetermined	Undetermined	Undetermined
mmu-miR-698-001632	Undetermined	Undetermined	Undetermined	Undetermined
mmu-miR-700-001634	22.7108	22.591	21.8151	22.6006
mmu-miR-701-001635	26.6259	26.6232	26.2735	26.9959
mmu-miR-702-001636	Undetermined	Undetermined	Undetermined	Undetermined
mmu-miR-704-001639	24.8703	25.1549	24.5564	25.1282
mmu-miR-706-001641	20.9114	21.1147	21.1391	22.6299
mmu-miR-707-001642	Undetermined	Undetermined	Undetermined	Undetermined
mmu-miR-710-001645	Undetermined	Undetermined	Undetermined	Undetermined
mmu-miR-711-001646	Undetermined	Undetermined	Undetermined	Undetermined
mmu-miR-712-002636	21.2702	21.3457	20.5075	21.2456
mmu-miR-712#-001961	Undetermined	Undetermined	Undetermined	Undetermined
mmu-miR-713-001648	Undetermined	Undetermined	Undetermined	Undetermined
mmu-miR-715-001649	Undetermined	Undetermined	Undetermined	Undetermined
mmu-miR-717-001652	Undetermined	Undetermined	Undetermined	Undetermined
mmu-miR-718-001656	Undetermined	Undetermined	Undetermined	Undetermined
mmu-miR-719-001673	Undetermined	Undetermined	Undetermined	Undetermined
mmu-miR-720-001629	15.9379	15.969	15.2829	16.3675
mmu-miR-721-001657	Undetermined	25.1744	24.8223	25.2252
mmu-miR-742#-002458	Undetermined	Undetermined	Undetermined	Undetermined
mmu-miR-758-002025	Undetermined	Undetermined	Undetermined	Undetermined
mmu-miR-759-002034	Undetermined	Undetermined	Undetermined	Undetermined
mmu-miR-761-002030	Undetermined	Undetermined	Undetermined	Undetermined
mmu-miR-762-002028	Undetermined	Undetermined	Undetermined	Undetermined
mmu-miR-763-002033	Undetermined	Undetermined	Undetermined	Undetermined
mmu-miR-764-3p-002032	Undetermined	Undetermined	Undetermined	Undetermined
mmu-miR-764-5p-002031	Undetermined	Undetermined	Undetermined	Undetermined
mmu-miR-767-241081_mat	Undetermined	Undetermined	Undetermined	Undetermined
mmu-miR-770-5p-002608	Undetermined	Undetermined	Undetermined	Undetermined
mmu-miR-804-002044	Undetermined	Undetermined	Undetermined	Undetermined
mmu-miR-805-002045	18.7344	18.7115	17.4628	19.321
mmu-miR-872#-002542	18.1936	18.5514	17.4775	18.9669
mmu-miR-877#-002548	Undetermined	10.9267	12.6681	11.3572
mmu-miR-878-3p-002541	Undetermined	29.841	28.9462	28.8824
mmu-miR-879#-002473	30.6011	32.766	33.3483	31.6717
mmu-miR-880-002665	Undetermined	Undetermined	Undetermined	Undetermined
mmu-miR-881#-002475	18.3276	18.6773	17.6737	19.0612
mmu-miR-882-002610	Undetermined	Undetermined	Undetermined	Undetermined
mmu-miR-883B-5P-002669	Undetermined	Undetermined	Undetermined	Undetermined
mmu-miR-92a#-002496	Undetermined	Undetermined	Undetermined	Undetermined
rno-miR-1#-001351	Undetermined	Undetermined	Undetermined	Undetermined
rno-miR-105-241087_mat	Undetermined	Undetermined	Undetermined	Undetermined
rno-miR-125b#-002074	27.7492	27.7661	26.2552	28.5405
rno-miR-135a#-002075	Undetermined	Undetermined	Undetermined	Undetermined
rno-miR-146B-002755	20.2066	20.4579	19.2463	20.7981
rno-miR-148b-5p-002058	24.9762	25.2353	24.5656	25.4348
rno-miR-204#-002076	25.4894	24.7552	25.2538	26.5445
rno-miR-20a#-001336	Undetermined	Undetermined	Undetermined	Undetermined
rno-miR-20b-001326	Undetermined	Undetermined	Undetermined	Undetermined
rno-miR-220-241101_mat	Undetermined	Undetermined	Undetermined	Undetermined
rno-miR-24-1#-002079	Undetermined	Undetermined	Undetermined	Undetermined
rno-miR-25#-002080	Undetermined	39.5284	Undetermined	Undetermined
rno-miR-293-241102_mat	Undetermined	Undetermined	Undetermined	Undetermined
rno-miR-294-241093_mat	Undetermined	Undetermined	Undetermined	Undetermined
rno-miR-29b-1#-002082	Undetermined	Undetermined	Undetermined	Undetermined
rno-miR-29c#-001818	25.904	25.6865	25.127	26.5446
rno-miR-350-001337	24.4839	24.3392	23.3578	25.2687
rno-miR-352-001339	24.8731	24.5337	23.7911	25.4388
rno-miR-379#-002081	Undetermined	Undetermined	Undetermined	Undetermined
rno-miR-382#-001354	Undetermined	Undetermined	Undetermined	Undetermined
rno-miR-409-3P-002679	20.6114	20.4485	19.8412	20.9654
rno-miR-465-241132_mat	Undetermined	Undetermined	Undetermined	Undetermined
rno-miR-489-001353	Undetermined	Undetermined	Undetermined	Undetermined
rno-miR-504-007334	Undetermined	Undetermined	Undetermined	Undetermined
rno-miR-513-241072_mat	Undetermined	Undetermined	Undetermined	Undetermined
rno-miR-547-241078_mat	Undetermined	Undetermined	Undetermined	30.3382
rno-miR-551B-002760	29.9123	30.677	28.6639	29.4063
rno-miR-632-241110_mat	15.0242	14.665	13.768	14.3494
rno-miR-653-241125_mat	Undetermined	Undetermined	Undetermined	Undetermined
rno-miR-664-001323	19.7225	19.7095	19.0979	19.9234
rno-miR-666-241074_mat	Undetermined	Undetermined	Undetermined	Undetermined
rno-miR-7#-001338	21.4311	21.3629	20.5483	21.7764
rno-miR-711-241136_mat	Undetermined	Undetermined	Undetermined	Undetermined
rno-miR-743a-002056	32.6469	Undetermined	33.2433	Undetermined
rno-miR-7a#-002062	22.9788	23.2683	22.0412	23.3934
rno-miR-876-241138_mat	Undetermined	Undetermined	Undetermined	Undetermined
rno-miR-880-002666	Undetermined	Undetermined	Undetermined	Undetermined
rno-miR-99a#-002073	24.5017	25.1651	24.385	25.4408
snoRNA135-001230	18.8102	18.8175	18.0618	19.4849
snoRNA202-001232	13.0073	12.9217	11.7354	13.4989
U87-001712	19.8955	19.9079	19.4421	19.8095
Y1-001727	24.1492	24.3471	23.2898	25.4129
