# Supplementary material for: Distinct repertoires of microRNAs present in mouse astrocytes compared to astrocyte-secreted exosomes
Source: PLoS One. 2017 Feb 2;12(2):e0171418. doi: 10.1371/journal.pone.0171418 (PMC5289606; doi:10.1371/journal.pone.0171418)
Supplement: S2 Table — miRNA expression was assayed in 4 separately prepared exosome-derived RNA samples using TaqMan microRNA cards A and B and original Ct values are reported in the table. (XLSX) [file pone.0171418.s002.xlsx]

## Sheet: array A
Ct values from the TaqMan Arrays are reported here.
Detector	EXO_1	EXO_2	EXO_3	EXO_4
mmu-let-7b-000378	22.8795	26.0175	26.0636	22.2829
mmu-let-7c-000379	22.768	24.8288	24.9007	21.4125
mmu-let-7d-002283	28.5476	Undetermined	Undetermined	26.5567
mmu-let-7e-002406	23.6562	Undetermined	Undetermined	25.5108
mmu-let-7g-002282	28.3675	30.0906	29.1043	26.4225
mmu-let-7i-002221	24.8773	Undetermined	Undetermined	23.843
mmu-miR-1-002222	Undetermined	Undetermined	Undetermined	Undetermined
rno-miR-1-002064	Undetermined	Undetermined	Undetermined	Undetermined
mmu-miR-7a-000268	12.9214	12.6101	13.4435	12.6976
mmu-miR-7b-002555	Undetermined	Undetermined	Undetermined	Undetermined
U6 snRNA-001973	15.8047	18.6197	16.8317	15.459
U6 snRNA-001973	15.9665	17.9187	16.9858	16.2083
mmu-miR-9-000583	20.0405	25.0678	24.2807	18.6026
mmu-miR-10a-000387	Undetermined	Undetermined	Undetermined	22.6075
mmu-miR-10b-002218	Undetermined	Undetermined	Undetermined	27.8413
mmu-miR-15a-000389	22.5361	Undetermined	Undetermined	24.1346
mmu-miR-15b-000390	23.8562	28.1735	28.8414	21.8445
mmu-miR-16-000391	23.0722	24.9782	25.417	21.8974
rno-miR-17-3p-002078	Undetermined	Undetermined	Undetermined	Undetermined
mmu-miR-18a-002422	Undetermined	Undetermined	Undetermined	Undetermined
mmu-miR-18b-002466	Undetermined	Undetermined	Undetermined	Undetermined
mmu-miR-19a-000395	24.7913	27.6595	28.5383	23.312
mmu-miR-19b-000396	19.4689	20.3543	21.2619	18.0246
mmu-miR-20a-000580	18.1131	17.2984	19.2099	17.6724
mmu-miR-20b-001014	31.3131	Undetermined	Undetermined	27.8311
rno-miR-20b-3p-002052	Undetermined	Undetermined	Undetermined	Undetermined
mmu-miR-21-000397	20.8864	23.7377	22.4985	18.5007
mmu-miR-23b-000400	Undetermined	Undetermined	Undetermined	26.5341
mmu-miR-24-000402	17.143	16.9567	17.4408	16.2252
mmu-miR-25-000403	16.4025	16.4305	16.53	17.0702
mmu-miR-26a-000405	22.7734	27.1584	26.3045	20.744
mmu-miR-26b-000407	20.0232	19.6539	20.2582	19.0088
mmu-miR-27a-000408	23.8979	23.1289	24.7322	23.1327
mmu-miR-27b-000409	20.2381	21.7735	21.9362	20.2817
U6 snRNA-001973	16.1345	18.3028	17.0357	15.8057
U6 snRNA-001973	16.374	17.4343	17.0109	15.2314
mmu-miR-28-000411	26.2693	30.2254	30.1545	23.9138
mmu-miR-29b-000413	19.8963	18.99	19.3766	17.8419
mmu-miR-29c-000587	14.3678	14.1376	15.7049	14.6168
mmu-miR-30b-000602	17.5027	18.1508	18.6617	17.7738
mmu-miR-30c-000419	16.5927	17.0542	17.5614	16.7953
mmu-miR-30d-000420	18.7766	20.0522	17.8823	13.2535
mmu-miR-32-002109	Undetermined	Undetermined	Undetermined	Undetermined
mmu-miR-34a-000426	11.1379	11.0098	10.7975	11.3538
mmu-miR-34c-000428	27.1464	28.6856	26.9835	23.9423
mmu-miR-93-001090	25.7764	29.2689	29.596	24.1266
mmu-miR-96-000186	19.1911	Undetermined	Undetermined	16.9068
mmu-miR-98-000577	Undetermined	Undetermined	Undetermined	Undetermined
mmu-miR-99a-000435	27.8476	Undetermined	Undetermined	24.4677
mmu-miR-99b-000436	24.2287	26.0506	26.4065	21.9204
mmu-miR-100-000437	25.0457	Undetermined	Undetermined	22.2373
mmu-miR-101a-002253	Undetermined	Undetermined	Undetermined	Undetermined
mmu-miR-103-000439	Undetermined	Undetermined	Undetermined	28.7843
mmu-miR-105-002465	Undetermined	Undetermined	Undetermined	Undetermined
mmu-miR-107-000443	Undetermined	Undetermined	Undetermined	Undetermined
mmu-miR-122-002245	Undetermined	Undetermined	Undetermined	Undetermined
mmu-miR-124-001182	Undetermined	Undetermined	Undetermined	Undetermined
mmu-miR-125a-3p-002199	Undetermined	Undetermined	Undetermined	Undetermined
mmu-miR-125a-5p-002198	25.7761	29.2717	29.0293	22.2648
mmu-miR-125b-5p-000449	19.9614	21.6589	21.0368	19.0894
mmu-miR-126-3p-002228	24.7324	28.7836	29.9947	23.1544
mmu-miR-126-5p-000451	Undetermined	Undetermined	Undetermined	20.0697
mmu-miR-127-000452	16.167	14.8623	16.1315	17.0929
mmu-miR-128a-002216	26.8191	23.6325	27.0238	30.5147
mmu-miR-129-3p-001184	28.2366	Undetermined	Undetermined	Undetermined
mmu-miR-130a-000454	20.5635	19.0902	20.3914	21.1272
mmu-miR-130b-000456	27.7313	24.0929	26.3309	25.9842
mmu-miR-132-000457	21.4598	Undetermined	Undetermined	20.7434
mmu-miR-133a-002246	Undetermined	Undetermined	Undetermined	29.3724
mmu-miR-133b-002247	Undetermined	Undetermined	Undetermined	Undetermined
mmu-miR-134-001186	32.5452	32.3455	Undetermined	29.1154
mmu-miR-135a-000460	23.6252	32.5386	29.1247	23.584
mmu-miR-135b-002261	32.4896	Undetermined	Undetermined	Undetermined
mmu-miR-136-002511	33.6611	Undetermined	Undetermined	30.3057
mmu-miR-137-001129	29.6195	Undetermined	Undetermined	30.03
mmu-miR-138-002284	25.9323	26.8717	26.228	23.9303
mmu-miR-139-3p-002546	Undetermined	Undetermined	Undetermined	Undetermined
mmu-miR-139-5p-002289	25.8037	28.07	Undetermined	24.1367
mmu-miR-140-001187	27.9859	Undetermined	Undetermined	24.9311
mmu-miR-141-000463	Undetermined	Undetermined	Undetermined	Undetermined
mmu-miR-142-3p-000464	25.7465	Undetermined	Undetermined	21.7409
mmu-miR-142-5p-002248	Undetermined	Undetermined	Undetermined	Undetermined
snoRNA135-001230	Undetermined	Undetermined	Undetermined	Undetermined
mmu-miR-145-002278	29.4546	Undetermined	Undetermined	23.7984
mmu-miR-146a-000468	20.2292	17.1291	19.5572	17.4956
mmu-miR-146b-001097	25.869	27.9759	27.9159	23.5
mmu-miR-147-002262	Undetermined	Undetermined	Undetermined	Undetermined
mmu-miR-148a-000470	Undetermined	Undetermined	Undetermined	Undetermined
mmu-miR-148b-000471	Undetermined	Undetermined	Undetermined	Undetermined
mmu-miR-150-000473	15.3727	13.742	14.8648	15.8557
mmu-miR-151-3p-001190	Undetermined	Undetermined	Undetermined	Undetermined
mmu-miR-152-000475	20.3603	21.4305	21.3748	20.0155
mmu-miR-153-001191	Undetermined	Undetermined	Undetermined	Undetermined
mmu-miR-154-000477	Undetermined	Undetermined	Undetermined	Undetermined
mmu-miR-181a-000480	25.565	Undetermined	28.2896	23.8824
mmu-miR-181c-000482	26.6338	Undetermined	Undetermined	27.9087
mmu-miR-182-002599	32.9969	Undetermined	Undetermined	32.6668
mmu-miR-183-002269	Undetermined	Undetermined	Undetermined	Undetermined
mmu-miR-184-000485	14.2058	11.3912	16.3707	14.5331
mmu-miR-185-002271	Undetermined	Undetermined	Undetermined	25.6848
mmu-miR-186-002285	7.69977	8.46471	9.24363	7.18938
mmu-miR-190-000489	20.0536	18.6032	19.8469	19.568
mmu-miR-191-002299	18.4472	18.7988	19.7877	18.45
mmu-miR-192-000491	18.7399	18.1503	18.67	19.0061
mmu-miR-193-002250	Undetermined	Undetermined	Undetermined	Undetermined
mmu-miR-193b-002467	23.8967	26.0591	24.7438	22.7557
mmu-miR-194-000493	10.4483	9.4877	11.1263	10.0673
mmu-miR-195-000494	15.7258	Undetermined	Undetermined	16.2357
mmu-miR-196b-002215	Undetermined	Undetermined	Undetermined	Undetermined
rno-miR-196c-002049	Undetermined	Undetermined	Undetermined	23.8634
mmu-miR-197-000497	18.3826	16.8058	Undetermined	17.6329
mmu-miR-199a-3p-002304	Undetermined	Undetermined	Undetermined	23.9465
mmu-miR-199a-5p-000498	Undetermined	Undetermined	Undetermined	Undetermined
mmu-miR-200a-000502	Undetermined	Undetermined	Undetermined	Undetermined
mmu-miR-200b-002251	Undetermined	Undetermined	Undetermined	Undetermined
mmu-miR-200c-002300	Undetermined	Undetermined	Undetermined	Undetermined
mmu-miR-201-002578	Undetermined	Undetermined	Undetermined	Undetermined
mmu-miR-202-3p-001195	36.3135	37.294	Undetermined	35.328
mmu-miR-202-5p-002579	Undetermined	Undetermined	Undetermined	Undetermined
mmu-miR-203-000507	20.1289	19.85	21.6332	21.1314
mmu-miR-204-000508	27.9	Undetermined	Undetermined	26.4875
mmu-miR-205-000509	Undetermined	Undetermined	Undetermined	Undetermined
mmu-miR-207-001198	Undetermined	Undetermined	Undetermined	Undetermined
rno-miR-207-001315	Undetermined	Undetermined	Undetermined	Undetermined
mmu-miR-208-000511	11.5802	10.3175	11.3934	10.4675
mmu-miR-208b-002290	Undetermined	Undetermined	Undetermined	Undetermined
mmu-miR-210-000512	Undetermined	Undetermined	Undetermined	Undetermined
mmu-miR-211-001199	22.2725	22.0214	Undetermined	19.7425
mmu-miR-214-002306	Undetermined	Undetermined	Undetermined	23.2962
mmu-miR-215-001200	Undetermined	Undetermined	Undetermined	Undetermined
snoRNA202-001232	Undetermined	Undetermined	Undetermined	Undetermined
mmu-miR-216a-002220	Undetermined	Undetermined	Undetermined	Undetermined
mmu-miR-216b-002326	Undetermined	Undetermined	Undetermined	Undetermined
mmu-miR-217-002556	Undetermined	Undetermined	Undetermined	Undetermined
mmu-miR-218-000521	14.7918	17.4309	18.4772	16.2118
mmu-miR-219-000522	Undetermined	Undetermined	Undetermined	31.7222
mmu-miR-220-002468	Undetermined	Undetermined	Undetermined	Undetermined
mmu-miR-221-000524	24.2183	24.7123	26.0592	22.329
mmu-miR-222-002276	8.78337	8.26308	8.2946	7.63862
mmu-miR-223-002295	Undetermined	Undetermined	Undetermined	Undetermined
mmu-miR-224-002553	11.0006	Undetermined	Undetermined	8.76008
mmu-miR-290-3p-002591	Undetermined	Undetermined	Undetermined	Undetermined
mmu-miR-291a-3p-002592	Undetermined	Undetermined	Undetermined	Undetermined
mmu-miR-291b-5p-002537	Undetermined	Undetermined	Undetermined	Undetermined
mmu-miR-292-3p-002593	Undetermined	32.4368	Undetermined	Undetermined
mmu-miR-293-001794	Undetermined	Undetermined	Undetermined	Undetermined
mmu-miR-294-001056	Undetermined	Undetermined	Undetermined	Undetermined
mmu-miR-295-000189	Undetermined	Undetermined	Undetermined	Undetermined
mmu-miR-296-3p-002101	Undetermined	Undetermined	Undetermined	Undetermined
mmu-miR-296-5p-000527	20.0057	20.3157	21.1919	19.744
mmu-miR-297c-002480	Undetermined	Undetermined	Undetermined	Undetermined
mmu-miR-297b-5p-001626	Undetermined	Undetermined	Undetermined	Undetermined
mmu-miR-298-002598	Undetermined	Undetermined	Undetermined	Undetermined
mmu-miR-301a-000528	24.8282	29.64	28.8544	23.5407
mmu-miR-301b-002600	25.5852	29.4766	28.9241	23.7907
mmu-miR-302a-000529	11.8153	10.8848	11.2708	12.7316
mmu-miR-302c-002558	Undetermined	Undetermined	Undetermined	Undetermined
mmu-miR-302d-000535	Undetermined	Undetermined	Undetermined	Undetermined
mmu-miR-320-002277	23.7737	24.0134	25.2091	23.5308
mmu-miR-323-3p-002227	Undetermined	27.8899	Undetermined	30.9133
mmu-miR-324-5p-000539	27.0293	Undetermined	27.04	26.2829
mmu-miR-325-002510	Undetermined	Undetermined	Undetermined	Undetermined
rno-miR-327-001328	Undetermined	Undetermined	Undetermined	Undetermined
mmu-miR-328-000543	19.4902	19.7996	19.7819	20.3605
mmu-miR-329-000192	30.5482	36.6146	33.6888	25.942
mmu-miR-330-002230	Undetermined	Undetermined	Undetermined	Undetermined
mmu-miR-331-3p-000545	24.3044	30.3278	28.8689	23.6063
mmu-miR-331-5p-002233	31.264	33.2816	31.9584	32.3462
rno-miR-333-001329	Undetermined	Undetermined	Undetermined	Undetermined
mmu-miR-335-3p-002185	Undetermined	Undetermined	Undetermined	Undetermined
mmu-miR-335-5p-000546	24.0584	27.4507	27.6646	25.0559
rno-miR-336-001331	Undetermined	Undetermined	Undetermined	Undetermined
mmu-miR-337-3p-002532	Undetermined	Undetermined	Undetermined	Undetermined
mmu-miR-337-5p-002515	21.8571	20.8103	21.1581	24.2519
mmu-miR-338-3p-002252	Undetermined	Undetermined	Undetermined	Undetermined
mmu-miR-339-3p-002533	Undetermined	Undetermined	Undetermined	Undetermined
rno-miR-339-3p-002059	Undetermined	Undetermined	Undetermined	Undetermined
mmu-miR-339-5p-002257	Undetermined	Undetermined	Undetermined	Undetermined
U87-001712	Undetermined	Undetermined	Undetermined	Undetermined
mmu-miR-340-3p-002259	34.3567	Undetermined	Undetermined	31.0248
mmu-miR-340-5p-002258	30.254	Undetermined	Undetermined	29.4436
mmu-miR-342-3p-002260	26.7111	27.0808	27.5406	26.9382
mmu-miR-342-5p-002527	Undetermined	Undetermined	Undetermined	Undetermined
rno-miR-343-001344	Undetermined	Undetermined	Undetermined	Undetermined
mmu-miR-344-001063	Undetermined	Undetermined	Undetermined	Undetermined
rno-miR-344-3p-001332	Undetermined	Undetermined	Undetermined	Undetermined
rno-miR-344-5p-002060	Undetermined	Undetermined	Undetermined	Undetermined
mmu-miR-345-3p-002529	Undetermined	Undetermined	Undetermined	Undetermined
rno-miR-345-3p-002061	Undetermined	Undetermined	Undetermined	Undetermined
mmu-miR-345-5p-002528	20.4967	19.0428	20.531	22.6216
mmu-miR-346-001064	Undetermined	Undetermined	Undetermined	Undetermined
rno-miR-346-001333	Undetermined	Undetermined	Undetermined	Undetermined
rno-miR-347-001334	Undetermined	Undetermined	Undetermined	Undetermined
rno-miR-349-001335	Undetermined	Undetermined	Undetermined	Undetermined
mmu-miR-350-002530	31.8788	32.2531	33.6979	30.5422
rno-miR-351-002063	Undetermined	Undetermined	Undetermined	Undetermined
mmu-miR-361-000554	Undetermined	Undetermined	Undetermined	Undetermined
mmu-miR-362-3p-002616	24.6623	22.5863	20.5486	24.2041
mmu-miR-363-001271	25.4856	Undetermined	Undetermined	25.8941
mmu-miR-365-001020	34.5475	Undetermined	Undetermined	Undetermined
mmu-miR-367-000555	10.9054	10.6523	11.7434	12.7838
mmu-miR-369-3p-000557	29.4375	32.5314	32.3857	27.1176
mmu-miR-369-5p-001021	Undetermined	Undetermined	Undetermined	Undetermined
mmu-miR-370-002275	Undetermined	Undetermined	Undetermined	Undetermined
mmu-miR-375-000564	23.2463	23.5464	23.6371	25.4587
mmu-miR-376a-001069	Undetermined	Undetermined	Undetermined	Undetermined
mmu-miR-376b-002452	Undetermined	Undetermined	Undetermined	Undetermined
mmu-miR-376c-002450	23.8296	24.474	23.5817	21.8482
mmu-miR-377-000566	Undetermined	Undetermined	Undetermined	Undetermined
rno-miR-377-001320	Undetermined	Undetermined	Undetermined	Undetermined
mmu-miR-379-001138	30.7985	Undetermined	Undetermined	26.0319
mmu-miR-380-3p-001071	Undetermined	Undetermined	Undetermined	Undetermined
mmu-miR-380-5p-002601	Undetermined	Undetermined	Undetermined	Undetermined
mmu-miR-381-000571	17.192	17.1285	16.7395	17.9402
mmu-miR-382-000572	Undetermined	Undetermined	Undetermined	Undetermined
mmu-miR-383-001767	Undetermined	Undetermined	Undetermined	Undetermined
mmu-miR-384-3p-002603	24.4915	Undetermined	Undetermined	Undetermined
mmu-miR-384-5p-002602	24.1837	24.5971	25.1836	24.3558
mmu-miR-409-3p-002332	Undetermined	Undetermined	Undetermined	Undetermined
mmu-miR-409-5p-002331	Undetermined	Undetermined	Undetermined	Undetermined
mmu-miR-410-001274	11.2716	10.5805	11.2158	12.2149
mmu-miR-411-001610	25.5009	Undetermined	Undetermined	22.0254
rno-miR-421-001343	Undetermined	Undetermined	Undetermined	Undetermined
mmu-miR-423-5p-002340	28.5678	28.2989	29.2727	29.5899
mmu-miR-425-001516	Undetermined	Undetermined	Undetermined	Undetermined
mmu-miR-429-001077	Undetermined	Undetermined	Undetermined	Undetermined
Y1-001727	29.6097	Undetermined	Undetermined	30.5036
mmu-miR-431-001979	Undetermined	Undetermined	Undetermined	Undetermined
mmu-miR-433-001028	28.4159	29.1618	29.4769	29.4705
mmu-miR-434-3p-002604	22.8088	21.9996	23.4675	21.874
mmu-miR-434-5p-002581	Undetermined	Undetermined	Undetermined	Undetermined
mmu-miR-448-001029	Undetermined	Undetermined	Undetermined	Undetermined
mmu-miR-449a-001030	21.156	21.695	23.1763	Undetermined
mmu-miR-449b-002539	Undetermined	Undetermined	Undetermined	Undetermined
mmu-miR-450a-5p-002303	Undetermined	Undetermined	Undetermined	Undetermined
mmu-miR-450b-5p-001962	Undetermined	Undetermined	Undetermined	Undetermined
mmu-miR-451-001141	19.4534	21.9671	21.967	19.0247
mmu-miR-453-002484	Undetermined	Undetermined	Undetermined	Undetermined
mmu-miR-455-002455	Undetermined	Undetermined	Undetermined	Undetermined
mmu-miR-465a-3p-002040	Undetermined	Undetermined	Undetermined	Undetermined
mmu-miR-465a-5p-001082	Undetermined	Undetermined	Undetermined	Undetermined
mmu-miR-465b-5p-002485	Undetermined	Undetermined	Undetermined	Undetermined
rno-miR-466b-002066	Undetermined	Undetermined	Undetermined	Undetermined
rno-miR-466c-002067	Undetermined	Undetermined	Undetermined	Undetermined
mmu-miR-466h-002516	Undetermined	Undetermined	Undetermined	Undetermined
mmu-miR-467a-002587	Undetermined	Undetermined	Undetermined	Undetermined
mmu-miR-467c-002517	Undetermined	Undetermined	33.4029	32.2414
mmu-miR-467d-002518	Undetermined	Undetermined	Undetermined	Undetermined
mmu-miR-467e-002568	Undetermined	Undetermined	Undetermined	Undetermined
mmu-miR-470-002588	Undetermined	Undetermined	Undetermined	Undetermined
mmu-miR-484-001821	20.2021	Undetermined	Undetermined	Undetermined
mmu-miR-486-001278	Undetermined	Undetermined	Undetermined	Undetermined
mmu-miR-487b-001285	29.3597	Undetermined	Undetermined	28.046
mmu-miR-489-001302	Undetermined	Undetermined	Undetermined	Undetermined
mmu-miR-491-001630	Undetermined	Undetermined	Undetermined	Undetermined
mmu-miR-493-002519	Undetermined	Undetermined	Undetermined	Undetermined
mmu-miR-494-002365	30.7032	Undetermined	Undetermined	27.4388
mmu-miR-495-001663	28.6453	Undetermined	Undetermined	25.2915
mmu-miR-497-001346	Undetermined	Undetermined	Undetermined	Undetermined
mmu-miR-499-001352	Undetermined	Undetermined	Undetermined	Undetermined
mmu-miR-500-002606	Undetermined	Undetermined	Undetermined	Undetermined
mmu-miR-501-3p-001651	Undetermined	Undetermined	Undetermined	Undetermined
mmu-miR-503-002456	Undetermined	Undetermined	Undetermined	Undetermined
mmu-miR-504-002084	Undetermined	Undetermined	Undetermined	Undetermined
mmu-miR-505-001655	Undetermined	Undetermined	Undetermined	Undetermined
mmu-miR-509-3p-002521	Undetermined	Undetermined	Undetermined	Undetermined
mmu-miR-509-5p-002520	Undetermined	Undetermined	Undetermined	Undetermined
mmu-miR-511-002549	Undetermined	Undetermined	Undetermined	Undetermined
mmu-miR-532-3p-002355	27.7747	29.4859	30.5122	27.5746
mmu-miR-532-5p-001518	5.04356	Undetermined	Undetermined	4.40235
rno-miR-532-5p-002051	Undetermined	Undetermined	Undetermined	Undetermined
mmu-miR-539-001286	22.4525	Undetermined	24.8592	24.0806
mmu-miR-540-3p-001310	Undetermined	Undetermined	Undetermined	Undetermined
mmu-miR-540-5p-002561	Undetermined	Undetermined	Undetermined	Undetermined
ath-miR159a-000338	Undetermined	Undetermined	Undetermined	Undetermined
mmu-miR-542-3p-001284	13.3491	Undetermined	Undetermined	Undetermined
mmu-miR-542-5p-002563	Undetermined	Undetermined	Undetermined	Undetermined
mmu-miR-543-002376	Undetermined	Undetermined	Undetermined	Undetermined
rno-miR-543-002065	Undetermined	Undetermined	Undetermined	Undetermined
mmu-miR-544-002550	9.39275	8.68482	9.22039	9.77123
mmu-miR-551b-001535	12.1226	13.3828	12.1444	11.7283
mmu-miR-574-3p-002349	28.5537	Undetermined	Undetermined	24.8789
mmu-miR-582-3p-002567	Undetermined	Undetermined	Undetermined	Undetermined
mmu-miR-582-5p-002566	Undetermined	Undetermined	Undetermined	Undetermined
mmu-miR-590-5p-001984	14.2002	16.0709	16.853	14.4333
mmu-miR-598-002476	Undetermined	Undetermined	Undetermined	Undetermined
rno-miR-598-5p-002053	Undetermined	Undetermined	Undetermined	Undetermined
mmu-miR-615-3p-001960	Undetermined	Undetermined	Undetermined	Undetermined
mmu-miR-615-5p-002353	Undetermined	Undetermined	Undetermined	Undetermined
mmu-miR-654-3p-002239	Undetermined	Undetermined	Undetermined	Undetermined
mmu-miR-654-5p-002522	Undetermined	Undetermined	Undetermined	Undetermined
mmu-miR-665-002607	Undetermined	Undetermined	Undetermined	Undetermined
mmu-miR-666-5p-001952	Undetermined	Undetermined	Undetermined	Undetermined
mmu-miR-669a-001683	Undetermined	Undetermined	Undetermined	Undetermined
mmu-miR-671-3p-002322	31.503	31.8737	32.3627	30.3543
mmu-miR-672-002327	Undetermined	Undetermined	Undetermined	Undetermined
rno-miR-673-002054	Undetermined	Undetermined	Undetermined	Undetermined
mmu-miR-674-002021	Undetermined	Undetermined	Undetermined	Undetermined
mmu-miR-708-002341	Undetermined	Undetermined	Undetermined	Undetermined
mmu-miR-741-002457	Undetermined	Undetermined	Undetermined	Undetermined
mmu-miR-742-002038	Undetermined	Undetermined	Undetermined	Undetermined
rno-miR-742-002055	Undetermined	Undetermined	Undetermined	Undetermined
mmu-miR-743b-3p-002471	Undetermined	Undetermined	Undetermined	Undetermined
mmu-miR-743b-5p-002470	Undetermined	Undetermined	Undetermined	Undetermined
mmu-miR-743a-002469	Undetermined	Undetermined	Undetermined	Undetermined
rno-miR-743b-002068	Undetermined	Undetermined	Undetermined	Undetermined
mmu-miR-744-002324	27.5092	30.5072	30.9672	25.9787
rno-miR-758-001990	Undetermined	Undetermined	Undetermined	Undetermined
rno-miR-760-5p-002057	Undetermined	Undetermined	Undetermined	Undetermined
mmu-miR-770-3p-002027	Undetermined	Undetermined	Undetermined	Undetermined
mmu-miR-802-002029	Undetermined	Undetermined	Undetermined	Undetermined
mmu-miR-871-002354	Undetermined	Undetermined	Undetermined	Undetermined
rno-miR-871-002069	Undetermined	Undetermined	Undetermined	Undetermined
mmu-miR-872-002264	Undetermined	Undetermined	Undetermined	Undetermined
mmu-miR-873-002356	Undetermined	Undetermined	Undetermined	Undetermined
mmu-miR-874-002268	Undetermined	Undetermined	Undetermined	Undetermined
mmu-miR-875-3p-002547	Undetermined	Undetermined	Undetermined	Undetermined
mmu-miR-876-3p-002464	Undetermined	Undetermined	Undetermined	Undetermined
mmu-miR-876-5p-002463	Undetermined	Undetermined	Undetermined	Undetermined
rno-miR-878-002070	Undetermined	Undetermined	Undetermined	Undetermined
mmu-miR-878-5p-002540	Undetermined	Undetermined	Undetermined	Undetermined
mmu-miR-879-002472	Undetermined	Undetermined	Undetermined	Undetermined
mmu-miR-881-002609	Undetermined	Undetermined	Undetermined	Undetermined
rno-miR-881-002072	Undetermined	Undetermined	Undetermined	Undetermined
mmu-miR-883a-3p-002461	Undetermined	Undetermined	Undetermined	Undetermined
mmu-miR-883b-3p-002565	Undetermined	Undetermined	Undetermined	Undetermined
mmu-miR-883a-5p-002611	Undetermined	Undetermined	Undetermined	Undetermined
mmu-miR-125b-3p-002378	32.4785	32.0621	Undetermined	28.5398
mmu-miR-143-002249	28.5894	Undetermined	Undetermined	21.8692
rno-miR-219-1-3p-002077	Undetermined	Undetermined	Undetermined	Undetermined
rno-miR-219-2-3p-002390	Undetermined	Undetermined	Undetermined	Undetermined
rno-miR-224-000599	30.4238	Undetermined	Undetermined	26.0637
mmu-miR-324-3p-002509	24.4409	Undetermined	Undetermined	24.0331
mmu-miR-351-001067	Undetermined	Undetermined	Undetermined	Undetermined
rno-miR-381-001322	24.1415	23.1277	23.0944	23.1294
rno-miR-409-5p-001317	Undetermined	Undetermined	Undetermined	Undetermined
rno-miR-450a-001345	Undetermined	Undetermined	Undetermined	Undetermined
mmu-miR-452-001032	Undetermined	Undetermined	Undetermined	Undetermined
mmu-miR-464-001081	Undetermined	Undetermined	Undetermined	Undetermined
mmu-miR-467b-001671	Undetermined	Undetermined	Undetermined	Undetermined
mmu-miR-468-001085	Undetermined	Undetermined	Undetermined	Undetermined
mmu-miR-469-001086	Undetermined	Undetermined	Undetermined	Undetermined
mmu-miR-488-001659	Undetermined	Undetermined	Undetermined	Undetermined
mmu-miR-490-001037	19.6303	Undetermined	Undetermined	Undetermined
mmu-miR-496-001953	Undetermined	Undetermined	Undetermined	Undetermined
rno-miR-505-001316	32.1618	35.1409	Undetermined	28.636
mmu-miR-546-001312	17.822	17.8108	17.8589	18.2721
mmu-miR-547-002564	Undetermined	Undetermined	Undetermined	Undetermined
mmu-miR-652-002352	14.5097	12.8169	12.9115	13.5298
mmu-miR-667-001949	Undetermined	Undetermined	Undetermined	Undetermined
mmu-miR-668-001947	Undetermined	Undetermined	Undetermined	Undetermined
mmu-miR-670-002020	Undetermined	Undetermined	Undetermined	Undetermined
mmu-miR-675-3p-001941	Undetermined	Undetermined	Undetermined	Undetermined
mmu-miR-675-5p-001940	Undetermined	Undetermined	Undetermined	Undetermined
mmu-miR-676-001959	Undetermined	Undetermined	Undetermined	Undetermined
mmu-miR-677-001660	Undetermined	Undetermined	Undetermined	Undetermined
mmu-miR-679-001662	Undetermined	Undetermined	Undetermined	Undetermined
mmu-miR-680-001664	Undetermined	Undetermined	Undetermined	Undetermined
mmu-miR-682-001666	Undetermined	Undetermined	Undetermined	Undetermined
mmu-miR-683-001668	Undetermined	Undetermined	Undetermined	Undetermined
mmu-miR-684-001669	Undetermined	Undetermined	Undetermined	Undetermined
mmu-miR-685-001670	19.6487	17.1023	18.946	20.2951
mmu-miR-686-001672	Undetermined	Undetermined	Undetermined	Undetermined
mmu-miR-687-001674	Undetermined	Undetermined	Undetermined	Undetermined
mmu-let-7a-000377	Undetermined	Undetermined	Undetermined	Undetermined
mmu-let-7f-000382	Undetermined	Undetermined	Undetermined	Undetermined
mmu-miR-106b-000442	17.4596	17.9461	18.4408	18.4486
mmu-miR-155-002571	6.78363	5.90324	5.68594	5.87736
mmu-miR-17-002308	18.2953	Undetermined	Undetermined	18.6317
mmu-miR-23a-000399	Undetermined	Undetermined	Undetermined	Undetermined
mmu-miR-29a-002112	24.7848	25.7123	25.0559	23.0895
mmu-miR-30a-000417	15.7786	15.9765	14.491	15.1829
mmu-miR-30e-002223	23.7346	25.7961	26.4728	19.287
mmu-miR-31-000185	13.3259	11.4922	13.7834	11.6119
mmu-miR-34b-3p-002618	22.7606	23.9456	23.2921	20.8647
mmu-miR-92a-000430	13.2834	14.4816	15.5429	13.0387
rno-miR-190b-002048	6.62451	6.64758	Undetermined	6.91276
mmu-miR-129-5p-000590	Undetermined	Undetermined	Undetermined	Undetermined
mmu-miR-187-001193	Undetermined	Undetermined	Undetermined	Undetermined
mmu-miR-188-3p-002106	Undetermined	Undetermined	Undetermined	Undetermined
mmu-miR-106a-002459	19.9234	Undetermined	Undetermined	Undetermined
mmu-miR-188-5p-002320	6.62402	6.35457	6.31424	6.24868
mmu-miR-302b-000531	14.9034	13.4398	14.0243	14.7112
mmu-miR-322-001076	Undetermined	Undetermined	Undetermined	31.8577

## Sheet: array B
Ct values from the TaqMan Arrays are reported here.
TaqMan Probe	Ct	Ct	Ct	Ct
hsa-miR-136#-002100	Undetermined	26.998	Undetermined	Undetermined
hsa-miR-30c-1#-002108	Undetermined	Undetermined	Undetermined	Undetermined
hsa-miR-30c-2#-002110	Undetermined	Undetermined	Undetermined	Undetermined
hsa-miR-148a#-002134	Undetermined	Undetermined	Undetermined	Undetermined
hsa-miR-33a#-002136	Undetermined	Undetermined	Undetermined	Undetermined
hsa-miR-93#-002139	26.2569	24.0222	27.8312	22.3711
hsa-miR-29b-2#-002166	Undetermined	Undetermined	Undetermined	Undetermined
hsa-let-7i#-002172	Undetermined	Undetermined	Undetermined	Undetermined
hsa-miR-15b#-002173	Undetermined	Undetermined	Undetermined	Undetermined
hsa-miR-27b#-002174	Undetermined	Undetermined	Undetermined	Undetermined
Mamm U6-001973	12.8789	15.1607	14.898	12.7613
Mamm U6-001973	13.2803	14.0412	14.6071	12.3785
hsa-miR-935-002178	Undetermined	Undetermined	Undetermined	Undetermined
hsa-miR-99b#-002196	Undetermined	Undetermined	Undetermined	Undetermined
hsa-miR-124#-002197	Undetermined	Undetermined	Undetermined	Undetermined
hsa-miR-127-5p-002229	Undetermined	Undetermined	Undetermined	Undetermined
hsa-miR-9#-002231	20.131	17.9252	19.1869	17.4634
hsa-miR-140-3p-002234	Undetermined	31.9219	Undetermined	Undetermined
hsa-miR-411#-002238	Undetermined	Undetermined	Undetermined	Undetermined
hsa-miR-149-002255	28.1058	21.1037	Undetermined	23.7458
hsa-miR-378-000567	9.37009	10.7034	10.8584	11.3954
hsa-miR-200a#-001011	Undetermined	Undetermined	Undetermined	Undetermined
mmu-miR-10b-001181	Undetermined	29.9108	Undetermined	Undetermined
hsa-miR-340-000550	Undetermined	Undetermined	Undetermined	Undetermined
hsa-miR-338-000548	Undetermined	Undetermined	Undetermined	Undetermined
hsa-miR-324-3p-000579	Undetermined	Undetermined	Undetermined	Undetermined
hsa-miR-30e-3p-000422	12.3274	11.8706	12.233	11.6557
hsa-miR-30a-3p-000416	13.9423	12.1267	15.5507	11.9307
hsa-miR-223-000526	14.6267	19.6412	Undetermined	12.206
hsa-miR-22-000398	Undetermined	21.9125	Undetermined	Undetermined
hsa-miR-214-000517	13.2032	12.0252	Undetermined	Undetermined
hsa-miR-213-000516	Undetermined	Undetermined	Undetermined	Undetermined
hsa-miR-200c-000505	Undetermined	Undetermined	Undetermined	Undetermined
hsa-miR-143-000466	13.4522	Undetermined	Undetermined	Undetermined
Mamm U6-001973	12.9275	14.4096	14.6054	12.5502
Mamm U6-001973	13.7612	14.9215	14.5063	12.7407
hsa-miR-136-000592	Undetermined	Undetermined	Undetermined	Undetermined
hsa-miR-299-5p-000600	Undetermined	Undetermined	Undetermined	Undetermined
hsa-miR-412-001023	Undetermined	Undetermined	Undetermined	Undetermined
hsa-miR-425-001104	Undetermined	Undetermined	Undetermined	Undetermined
mmu-miR-295#-002596	Undetermined	Undetermined	Undetermined	Undetermined
rno-miR-504-007334	Undetermined	Undetermined	Undetermined	Undetermined
mmu-miR-1224-240985_mat	Undetermined	Undetermined	Undetermined	Undetermined
hsa-miR-363#-001283	Undetermined	Undetermined	Undetermined	Undetermined
mmu-miR-217-001133	Undetermined	Undetermined	15.6664	Undetermined
mmu-miR-291-3p-001135	Undetermined	Undetermined	Undetermined	Undetermined
mmu-miR-291-5p-001202	Undetermined	Undetermined	Undetermined	Undetermined
mmu-miR-292-3p-001054	Undetermined	Undetermined	Undetermined	Undetermined
mmu-miR-292-5p-001055	Undetermined	Undetermined	Undetermined	Undetermined
mmu-miR-300-000191	Undetermined	Undetermined	Undetermined	Undetermined
mmu-miR-322-001059	Undetermined	27.2624	Undetermined	29.0643
mmu-miR-325-001060	Undetermined	Undetermined	Undetermined	Undetermined
mmu-miR-326-001061	Undetermined	Undetermined	Undetermined	Undetermined
mmu-miR-330-001062	Undetermined	Undetermined	Undetermined	Undetermined
mmu-miR-337-000193	26.5191	22.5886	24.638	24.0589
mmu-miR-345-001137	20.2695	20.6439	20.8875	19.4183
mmu-miR-370-001068	Undetermined	Undetermined	Undetermined	Undetermined
mmu-miR-433-5p-001078	Undetermined	Undetermined	Undetermined	Undetermined
rno-miR-513-241072_mat	Undetermined	Undetermined	Undetermined	Undetermined
hsa-miR-200b-001800	Undetermined	Undetermined	Undetermined	Undetermined
mmu-miR-483-001291	Undetermined	Undetermined	Undetermined	Undetermined
mmu-miR-494-001293	34.1867	33.4046	Undetermined	33.4291
mmu-miR-302b#-001307	Undetermined	Undetermined	Undetermined	Undetermined
mmu-miR-374-5p-001319	9.61704	11.9476	11.5237	8.74562
mmu-miR-695-001627	Undetermined	Undetermined	Undetermined	Undetermined
mmu-miR-696-001628	10.5761	8.80712	11.1021	10.6486
mmu-miR-720-001629	17.8507	17.6236	15.6828	17.1112
mmu-miR-698-001632	Undetermined	Undetermined	Undetermined	Undetermined
mmu-miR-700-001634	Undetermined	Undetermined	Undetermined	Undetermined
mmu-miR-701-001635	Undetermined	Undetermined	Undetermined	Undetermined
mmu-miR-702-001636	Undetermined	Undetermined	Undetermined	Undetermined
mmu-miR-133a#-001637	Undetermined	Undetermined	Undetermined	Undetermined
mmu-miR-706-001641	Undetermined	Undetermined	Undetermined	Undetermined
mmu-miR-710-001645	Undetermined	Undetermined	Undetermined	Undetermined
mmu-miR-711-001646	Undetermined	Undetermined	Undetermined	Undetermined
mmu-miR-713-001648	Undetermined	Undetermined	Undetermined	Undetermined
mmu-miR-715-001649	9.66834	9.83224	10.84	9.62331
mmu-miR-717-001652	Undetermined	Undetermined	Undetermined	Undetermined
mmu-miR-718-001656	Undetermined	Undetermined	Undetermined	Undetermined
mmu-miR-721-001657	6.65693	7.68813	7.07163	5.92966
mmu-miR-690-001677	Undetermined	Undetermined	Undetermined	Undetermined
mmu-miR-691-001678	Undetermined	Undetermined	Undetermined	Undetermined
snoRNA135-001230	Undetermined	Undetermined	Undetermined	Undetermined
mmu-miR-692-001679	Undetermined	Undetermined	Undetermined	Undetermined
mmu-miR-693-001680	Undetermined	Undetermined	Undetermined	Undetermined
mmu-miR-694-001681	13.4029	Undetermined	13.0084	Undetermined
mmu-miR-467b-001684	Undetermined	Undetermined	Undetermined	Undetermined
rno-miR-664-001323	24.2433	20.2439	20.5645	17.9484
rno-miR-20b-001326	Undetermined	14.6435	15.2559	Undetermined
rno-miR-20a#-001336	Undetermined	Undetermined	Undetermined	Undetermined
rno-miR-350-001337	Undetermined	Undetermined	Undetermined	Undetermined
rno-miR-489-001353	Undetermined	Undetermined	Undetermined	Undetermined
rno-miR-382#-001354	Undetermined	Undetermined	Undetermined	Undetermined
rno-miR-29c#-001818	Undetermined	Undetermined	22.3853	Undetermined
hsa-miR-26b#-002444	Undetermined	Undetermined	Undetermined	Undetermined
hsa-miR-27a#-002445	Undetermined	Undetermined	Undetermined	Undetermined
hsa-miR-28-3p-002446	Undetermined	Undetermined	Undetermined	Undetermined
hsa-miR-29a#-002447	Undetermined	27.4604	Undetermined	28.034
mmu-miR-488#-002014	Undetermined	Undetermined	Undetermined	Undetermined
mmu-miR-758-002025	Undetermined	Undetermined	Undetermined	Undetermined
mmu-miR-762-002028	Undetermined	Undetermined	Undetermined	Undetermined
mmu-miR-761-002030	Undetermined	Undetermined	Undetermined	Undetermined
mmu-miR-764-3p-002032	Undetermined	Undetermined	Undetermined	Undetermined
mmu-miR-763-002033	Undetermined	Undetermined	Undetermined	Undetermined
mmu-miR-759-002034	Undetermined	Undetermined	Undetermined	Undetermined
mmu-miR-693-3p-002036	Undetermined	Undetermined	Undetermined	Undetermined
hsa-miR-23a#-002439	Undetermined	20.5929	20.2448	Undetermined
mmu-miR-374#-002043	Undetermined	Undetermined	Undetermined	Undetermined
mmu-miR-804-002044	Undetermined	Undetermined	Undetermined	Undetermined
mmu-miR-805-002045	11.3503	12.5574	11.6693	10.4689
mmu-miR-666-3p-002448	Undetermined	Undetermined	Undetermined	Undetermined
mmu-miR-673-3p-002449	Undetermined	Undetermined	Undetermined	Undetermined
mmu-miR-376b#-002451	Undetermined	28.2339	Undetermined	Undetermined
mmu-miR-146b#-002453	Undetermined	Undetermined	Undetermined	Undetermined
mmu-miR-742#-002458	Undetermined	Undetermined	Undetermined	Undetermined
mmu-miR-130b#-002460	Undetermined	Undetermined	Undetermined	Undetermined
mmu-miR-879#-002473	Undetermined	Undetermined	Undetermined	Undetermined
mmu-miR-881#-002475	Undetermined	Undetermined	Undetermined	Undetermined
mmu-miR-196a#-002477	10.4544	Undetermined	9.79323	10.4718
mmu-let-7a#-002478	Undetermined	30.4862	Undetermined	Undetermined
mmu-let-7c-1#-002479	Undetermined	35.0781	Undetermined	32.1705
mmu-miR-327-002481	Undetermined	Undetermined	Undetermined	Undetermined
mmu-miR-376a#-002482	Undetermined	Undetermined	Undetermined	Undetermined
mmu-miR-343-002483	Undetermined	Undetermined	Undetermined	Undetermined
mmu-miR-16#-002489	Undetermined	Undetermined	Undetermined	29.6416
mmu-miR-18a#-002490	Undetermined	Undetermined	Undetermined	Undetermined
mmu-miR-20a#-002491	Undetermined	Undetermined	Undetermined	Undetermined
mmu-miR-24-2#-002494	Undetermined	23.9222	Undetermined	23.8128
mmu-miR-31#-002495	Undetermined	28.3415	Undetermined	Undetermined
mmu-miR-92a#-002496	Undetermined	Undetermined	Undetermined	Undetermined
snoRNA202-001232	Undetermined	29.8956	Undetermined	32.2858
mmu-miR-29b#-002497	19.5034	23.8016	21.1916	24.4245
mmu-miR-30b#-002498	Undetermined	Undetermined	Undetermined	Undetermined
mmu-miR-322#-002506	Undetermined	26.9658	Undetermined	28.3718
mmu-miR-101a#-002507	Undetermined	Undetermined	Undetermined	Undetermined
mmu-miR-125b#-002508	Undetermined	Undetermined	Undetermined	Undetermined
mmu-miR-136#-002512	Undetermined	Undetermined	Undetermined	Undetermined
mmu-miR-141#-002513	Undetermined	Undetermined	Undetermined	Undetermined
mmu-miR-145#-002514	Undetermined	Undetermined	Undetermined	Undetermined
mmu-miR-376c#-002523	Undetermined	Undetermined	Undetermined	Undetermined
mmu-miR-20b#-002524	Undetermined	Undetermined	Undetermined	Undetermined
mmu-miR-450a-3p-002525	Undetermined	Undetermined	Undetermined	Undetermined
mmu-miR-101b-002531	Undetermined	11.8123	Undetermined	20.3024
mmu-miR-291b-3p-002538	Undetermined	Undetermined	Undetermined	Undetermined
mmu-miR-878-3p-002541	Undetermined	Undetermined	Undetermined	Undetermined
mmu-miR-872#-002542	34.5026	26.8068	28.429	26.9515
mmu-miR-17#-002543	Undetermined	Undetermined	Undetermined	Undetermined
mmu-miR-19a#-002544	Undetermined	Undetermined	Undetermined	Undetermined
mmu-miR-28#-002545	Undetermined	Undetermined	Undetermined	Undetermined
mmu-miR-877#-002548	5.65052	Undetermined	6.03825	Undetermined
mmu-miR-212-002551	16.6491	16.7185	15.4051	24.8561
mmu-miR-138#-002554	Undetermined	Undetermined	Undetermined	Undetermined
mmu-miR-302c#-002557	Undetermined	Undetermined	Undetermined	35.4717
mmu-miR-483#-002560	Undetermined	Undetermined	Undetermined	Undetermined
mmu-miR-541-002562	Undetermined	Undetermined	Undetermined	38.957
mmu-miR-467e#-002569	Undetermined	Undetermined	Undetermined	23.064
mmu-miR-10b#-002572	Undetermined	Undetermined	Undetermined	Undetermined
mmu-miR-186#-002574	11.8629	10.0072	11.1328	8.47488
mmu-miR-412-002575	16.7757	Undetermined	Undetermined	21.7685
mmu-miR-191#-002576	Undetermined	Undetermined	Undetermined	30.7899
mmu-miR-193#-002577	Undetermined	27.5765	Undetermined	Undetermined
mmu-miR-203#-002580	Undetermined	Undetermined	Undetermined	Undetermined
mmu-miR-463#-002582	21.9347	29.0693	28.9122	Undetermined
mmu-miR-34c#-002584	Undetermined	Undetermined	Undetermined	Undetermined
mmu-miR-466a-3p-002586	Undetermined	Undetermined	Undetermined	21.4916
mmu-miR-470#-002589	Undetermined	Undetermined	Undetermined	Undetermined
mmu-miR-290-5p-002590	Undetermined	Undetermined	Undetermined	Undetermined
mmu-miR-293#-002594	Undetermined	Undetermined	Undetermined	Undetermined
hsa-miR-455-001280	Undetermined	31.0566	31.8981	31.8358
hsa-miR-493-3p-001282	Undetermined	Undetermined	Undetermined	Undetermined
hsa-miR-376a#-001287	Undetermined	Undetermined	Undetermined	Undetermined
mmu-let-7d#-001178	Undetermined	Undetermined	Undetermined	Undetermined
mmu-miR-543-001298	Undetermined	Undetermined	Undetermined	Undetermined
mmu-miR-487b-001306	Undetermined	Undetermined	Undetermined	Undetermined
mmu-miR-1933-5p-121133_mat	Undetermined	Undetermined	Undetermined	Undetermined
mmu-miR-449b-001667	Undetermined	Undetermined	30.5099	Undetermined
mmu-miR-719-001673	Undetermined	Undetermined	Undetermined	Undetermined
mmu-miR-688-001675	Undetermined	Undetermined	Undetermined	Undetermined
U87-001712	Undetermined	Undetermined	Undetermined	Undetermined
mmu-miR-467a-001826	Undetermined	Undetermined	Undetermined	Undetermined
mmu-miR-485-3p-001943	Undetermined	31.0216	31.9988	18.3404
mmu-miR-673-001954	Undetermined	Undetermined	Undetermined	Undetermined
mmu-miR-674#-001956	Undetermined	Undetermined	29.3927	Undetermined
mmu-miR-676#-001958	Undetermined	Undetermined	Undetermined	Undetermined
mmu-miR-712#-001961	24.2292	Undetermined	Undetermined	Undetermined
hsa-miR-190b-002263	11.6563	8.84375	9.43479	8.27164
hsa-miR-183#-002270	Undetermined	Undetermined	Undetermined	Undetermined
hsa-miR-200c#-002286	Undetermined	Undetermined	Undetermined	Undetermined
hsa-miR-10a#-002288	Undetermined	Undetermined	Undetermined	38.6851
hsa-miR-214#-002293	Undetermined	27.8707	29.7036	Undetermined
hsa-miR-218-2#-002294	Undetermined	Undetermined	Undetermined	Undetermined
hsa-miR-22#-002301	Undetermined	28.0771	Undetermined	Undetermined
hsa-miR-30d#-002305	Undetermined	14.8897	15.5591	Undetermined
hsa-miR-431#-002312	Undetermined	Undetermined	Undetermined	Undetermined
hsa-miR-744#-002325	22.3273	24.4955	21.0609	19.5529
hsa-miR-708#-002342	Undetermined	Undetermined	Undetermined	Undetermined
hsa-miR-106b#-002380	Undetermined	Undetermined	Undetermined	Undetermined
hsa-let-7b#-002404	Undetermined	Undetermined	Undetermined	Undetermined
hsa-let-7e#-002407	Undetermined	Undetermined	Undetermined	Undetermined
mmu-miR-450B-3P-002632	Undetermined	Undetermined	Undetermined	Undetermined
mmu-miR-712-002636	15.1014	14.3685	12.7803	12.0881
mmu-miR-465C-5P-002654	Undetermined	Undetermined	Undetermined	Undetermined
mmu-miR-463-002662	Undetermined	Undetermined	Undetermined	13.9216
mmu-miR-880-002665	Undetermined	24.393	Undetermined	Undetermined
mmu-miR-883B-5P-002669	Undetermined	Undetermined	Undetermined	Undetermined
mmu-miR-181A-2#-002687	Undetermined	Undetermined	Undetermined	Undetermined
mmu-miR-466E-5P-002718	Undetermined	Undetermined	Undetermined	Undetermined
mmu-miR-669E-002774	Undetermined	Undetermined	Undetermined	Undetermined
mmu-miR-1198-002780	Undetermined	Undetermined	Undetermined	27.4651
mmu-miR-1193-002794	Undetermined	Undetermined	Undetermined	Undetermined
mmu-miR-1192-002806	Undetermined	Undetermined	Undetermined	Undetermined
mmu-miR-669D-002808	Undetermined	Undetermined	Undetermined	Undetermined
mmu-miR-467H-002809	Undetermined	Undetermined	Undetermined	Undetermined
mmu-miR-466J-002817	Undetermined	Undetermined	Undetermined	Undetermined
mmu-miR-1195-002839	22.1753	Undetermined	21.0175	23.5563
mmu-miR-1188-002866	Undetermined	Undetermined	Undetermined	Undetermined
mmu-miR-1-2-AS-002882	Undetermined	Undetermined	Undetermined	Undetermined
mmu-miR-467F-002886	Undetermined	Undetermined	Undetermined	Undetermined
mmu-miR-669H-5P-002906	Undetermined	Undetermined	Undetermined	Undetermined
rno-miR-880-002666	Undetermined	Undetermined	Undetermined	Undetermined
rno-miR-409-3P-002679	Undetermined	Undetermined	Undetermined	Undetermined
rno-miR-146B-002755	Undetermined	19.9253	Undetermined	16.6242
hsa-miR-423-3P-002626	Undetermined	Undetermined	Undetermined	Undetermined
hsa-miR-151-5P-002642	Undetermined	Undetermined	Undetermined	Undetermined
hsa-miR-338-5P-002658	Undetermined	Undetermined	Undetermined	Undetermined
hsa-miR-590-3P-002677	Undetermined	Undetermined	Undetermined	Undetermined
Y1-001727	Undetermined	Undetermined	Undetermined	Undetermined
hsa-miR-421-002700	8.97431	10.5268	10.2278	9.33765
hsa-miR-1197-002810	Undetermined	Undetermined	Undetermined	Undetermined
mmu-miR-471-002605	Undetermined	Undetermined	Undetermined	Undetermined
mmu-miR-770-5p-002608	Undetermined	Undetermined	Undetermined	Undetermined
mmu-miR-882-002610	Undetermined	Undetermined	Undetermined	Undetermined
mmu-miR-299-002612	Undetermined	Undetermined	Undetermined	Undetermined
mmu-miR-300#-002613	Undetermined	Undetermined	Undetermined	Undetermined
mmu-miR-362-5p-002614	Undetermined	Undetermined	Undetermined	Undetermined
mmu-miR-34b-5p-002617	Undetermined	Undetermined	Undetermined	Undetermined
rno-miR-743a-002056	Undetermined	Undetermined	Undetermined	Undetermined
rno-miR-148b-5p-002058	14.3921	16.5265	15.9597	16.0238
rno-miR-7a#-002062	Undetermined	Undetermined	Undetermined	Undetermined
rno-miR-99a#-002073	Undetermined	Undetermined	Undetermined	Undetermined
rno-miR-125b#-002074	Undetermined	Undetermined	Undetermined	Undetermined
rno-miR-135a#-002075	Undetermined	Undetermined	Undetermined	Undetermined
rno-miR-204#-002076	Undetermined	Undetermined	Undetermined	Undetermined
rno-miR-24-1#-002079	Undetermined	Undetermined	Undetermined	Undetermined
rno-miR-25#-002080	Undetermined	Undetermined	Undetermined	Undetermined
rno-miR-29b-1#-002082	Undetermined	Undetermined	Undetermined	Undetermined
hsa-miR-189-000488	15.2421	15.0856	15.6212	14.9669
rno-miR-666-241074_mat	Undetermined	Undetermined	Undetermined	Undetermined
rno-miR-547-241078_mat	12.0561	10.8621	10.0232	10.465
mmu-miR-2138-241080_mat	19.5257	21.7746	22.6199	16.9666
mmu-miR-767-241081_mat	Undetermined	Undetermined	Undetermined	Undetermined
mmu-miR-2146-241082_mat	19.9908	23.3527	23.3966	19.245
rno-miR-105-241087_mat	Undetermined	Undetermined	Undetermined	Undetermined
rno-miR-294-241093_mat	Undetermined	Undetermined	Undetermined	Undetermined
mmu-miR-2183-241095_mat	Undetermined	Undetermined	Undetermined	Undetermined
rno-miR-220-241101_mat	Undetermined	Undetermined	Undetermined	Undetermined
rno-miR-293-241102_mat	Undetermined	Undetermined	Undetermined	Undetermined
rno-miR-632-241110_mat	Undetermined	Undetermined	Undetermined	Undetermined
mmu-miR-599-241117_mat	Undetermined	Undetermined	Undetermined	Undetermined
mmu-miR-2182-241119_mat	6.64374	9.01493	8.85162	8.49516
mmu-miR-2134-241120_mat	9.86679	11.0233	10.1016	9.93706
rno-miR-653-241125_mat	Undetermined	Undetermined	Undetermined	Undetermined
mmu-miR-2139-241130_mat	Undetermined	Undetermined	Undetermined	Undetermined
rno-miR-465-241132_mat	13.8278	Undetermined	Undetermined	14.433
mmu-miR-2136-241133_mat	Undetermined	Undetermined	Undetermined	Undetermined
mmu-miR-432-241135_mat	Undetermined	11.6122	12.0486	10.7382
rno-miR-711-241136_mat	Undetermined	Undetermined	Undetermined	Undetermined
rno-miR-876-241138_mat	Undetermined	Undetermined	Undetermined	Undetermined
mmu-miR-2135-241140_mat	20.6765	25.0606	27.5657	19.0161
hsa-miR-671-5p-197646_mat	13.8375	13.1242	15.1985	14.457
hsa-miR-144-002676	Undetermined	Undetermined	Undetermined	Undetermined
mmu-miR-15a#-002488	Undetermined	Undetermined	Undetermined	Undetermined
mmu-miR-503#-002536	Undetermined	33.3779	Undetermined	32.6761
mmu-miR-218-1#-002552	Undetermined	Undetermined	Undetermined	Undetermined
ath-miR159a-000338	Undetermined	Undetermined	Undetermined	Undetermined
mmu-miR-150#-002570	Undetermined	17.8619	17.7802	16.3001
rno-miR-1#-001351	Undetermined	Undetermined	Undetermined	Undetermined
hsa-miR-200b#-002274	Undetermined	Undetermined	Undetermined	Undetermined
hsa-miR-653-002292	Undetermined	Undetermined	Undetermined	Undetermined
mmu-miR-1191-002892	Undetermined	Undetermined	Undetermined	Undetermined
rno-miR-379#-002081	Undetermined	Undetermined	Undetermined	Undetermined
mmu-miR-1904-121162_mat	Undetermined	Undetermined	Undetermined	Undetermined
mmu-miR-1941-3p-121130_mat	Undetermined	Undetermined	Undetermined	Undetermined
mmu-miR-297a#-002454	29.013	Undetermined	Undetermined	Undetermined
mmu-miR-1957-121163_mat	Undetermined	Undetermined	Undetermined	Undetermined
mmu-miR-704-001639	14.378	15.1348	15.9169	15.3713
mmu-miR-1274a-121150_mat	8.94911	9.99582	Undetermined	8.12193
mmu-miR-1306-121155_mat	Undetermined	Undetermined	Undetermined	Undetermined
mmu-miR-1839-3p-121203_mat	32.0207	25.9355	32.8965	26.3151
mmu-miR-1839-5p-121135_mat	Undetermined	28.68	Undetermined	28.9112
mmu-miR-1893-121170_mat	Undetermined	Undetermined	Undetermined	Undetermined
mmu-miR-1896-121128_mat	Undetermined	Undetermined	Undetermined	Undetermined
mmu-miR-1897-3p-121126_mat	12.8788	Undetermined	10.0229	9.52482
mmu-miR-1897-5p-121199_mat	Undetermined	Undetermined	Undetermined	Undetermined
mmu-miR-1898-121195_mat	Undetermined	Undetermined	Undetermined	Undetermined
mmu-miR-1899-121198_mat	Undetermined	Undetermined	Undetermined	Undetermined
mmu-miR-1900-121143_mat	Undetermined	Undetermined	Undetermined	Undetermined
mmu-miR-1901-121183_mat	Undetermined	Undetermined	Undetermined	Undetermined
mmu-miR-1902-121197_mat	Undetermined	Undetermined	Undetermined	Undetermined
mmu-miR-1903-121153_mat	Undetermined	Undetermined	Undetermined	26.5258
mmu-miR-1905-121196_mat	Undetermined	Undetermined	Undetermined	Undetermined
mmu-miR-1927-121193_mat	Undetermined	Undetermined	Undetermined	Undetermined
mmu-miR-1928-121164_mat	9.54834	8.98246	8.61612	9.43279
mmu-miR-1930-121201_mat	10.1149	9.51111	9.0208	9.91453
mmu-miR-1931-121168_mat	Undetermined	Undetermined	Undetermined	Undetermined
mmu-miR-1932-121172_mat	Undetermined	Undetermined	Undetermined	Undetermined
mmu-miR-1933-3p-121145_mat	Undetermined	Undetermined	Undetermined	Undetermined
mmu-miR-1934-121185_mat	Undetermined	Undetermined	Undetermined	Undetermined
mmu-miR-1935-121192_mat	28.4805	28.3424	26.2378	Undetermined
mmu-miR-1936-121158_mat	Undetermined	Undetermined	Undetermined	Undetermined
mmu-miR-1938-121194_mat	Undetermined	Undetermined	Undetermined	Undetermined
mmu-miR-1939-121180_mat	Undetermined	Undetermined	Undetermined	Undetermined
mmu-miR-1940-121187_mat	Undetermined	Undetermined	Undetermined	Undetermined
mmu-miR-1941-5p-121140_mat	Undetermined	Undetermined	Undetermined	Undetermined
mmu-miR-1942-121136_mat	Undetermined	Undetermined	Undetermined	Undetermined
mmu-miR-1944-121189_mat	Undetermined	27.1529	Undetermined	24.8292
mmu-miR-1945-121166_mat	Undetermined	Undetermined	Undetermined	Undetermined
mmu-miR-1947-121156_mat	Undetermined	Undetermined	Undetermined	Undetermined
mmu-miR-1948-121171_mat	Undetermined	Undetermined	Undetermined	Undetermined
mmu-miR-1950-121146_mat	Undetermined	Undetermined	Undetermined	Undetermined
mmu-miR-1951-121165_mat	Undetermined	Undetermined	Undetermined	Undetermined
mmu-miR-1952-121167_mat	Undetermined	Undetermined	Undetermined	Undetermined
mmu-miR-1953-121159_mat	Undetermined	Undetermined	Undetermined	Undetermined
mmu-miR-1954-121137_mat	Undetermined	Undetermined	Undetermined	Undetermined
mmu-miR-1958-121181_mat	Undetermined	Undetermined	Undetermined	Undetermined
mmu-miR-1959-121132_mat	12.9488	13.2848	Undetermined	13.6286
mmu-miR-1960-121148_mat	20.0546	19.5556	Undetermined	17.2193
mmu-miR-1962-121173_mat	Undetermined	Undetermined	Undetermined	Undetermined
mmu-miR-1963-121191_mat	Undetermined	Undetermined	Undetermined	Undetermined
mmu-miR-1964-121138_mat	Undetermined	Undetermined	Undetermined	Undetermined
mmu-miR-1965-121186_mat	Undetermined	Undetermined	Undetermined	Undetermined
mmu-miR-1966-121134_mat	Undetermined	Undetermined	Undetermined	Undetermined
mmu-miR-1967-121151_mat	Undetermined	Undetermined	Undetermined	Undetermined
mmu-miR-1968-121179_mat	Undetermined	Undetermined	Undetermined	Undetermined
mmu-miR-1969-121131_mat	Undetermined	Undetermined	Undetermined	12.5458
mmu-miR-1970-121202_mat	Undetermined	Undetermined	Undetermined	Undetermined
mmu-miR-1971-121161_mat	Undetermined	Undetermined	Undetermined	Undetermined
mmu-miR-1981-121200_mat	Undetermined	Undetermined	Undetermined	Undetermined
mmu-miR-1982.1-121157_mat	Undetermined	Undetermined	Undetermined	Undetermined
mmu-miR-1982.2-121154_mat	18.6471	11.6176	14.5343	Undetermined
mmu-miR-669l-121149_mat	Undetermined	Undetermined	Undetermined	Undetermined
mmu-miR-669m-121190_mat	Undetermined	Undetermined	Undetermined	Undetermined
mmu-miR-669o-121176_mat	Undetermined	Undetermined	Undetermined	Undetermined
mmu-let-7g#-002492	Undetermined	Undetermined	Undetermined	Undetermined
mmu-miR-466d-5p-002534	Undetermined	Undetermined	Undetermined	Undetermined
hsa-let-7f-1#-002417	Undetermined	Undetermined	Undetermined	Undetermined
mmu-miR-669C-002646	Undetermined	Undetermined	Undetermined	Undetermined
mmu-miR-1186-002825	Undetermined	Undetermined	Undetermined	Undetermined
rno-miR-551B-002760	Undetermined	Undetermined	Undetermined	Undetermined
mmu-miR-302a#-002615	Undetermined	Undetermined	Undetermined	Undetermined
hsa-miR-154#-000478	Undetermined	Undetermined	31.9629	Undetermined
mmu-miR-1894-5p-121144_mat	Undetermined	Undetermined	Undetermined	Undetermined
mmu-miR-669n-197143_mat	Undetermined	Undetermined	Undetermined	Undetermined
mmu-miR-1961-197391_mat	Undetermined	Undetermined	Undetermined	Undetermined
mmu-miR-1199-240984_mat	Undetermined	Undetermined	Undetermined	Undetermined
mmu-miR-466k-240990_mat	Undetermined	Undetermined	Undetermined	Undetermined
mmu-miR-1894-3p-241002_mat	Undetermined	Undetermined	Undetermined	Undetermined
mmu-miR-1937c-241011_mat	6.64189	7.04765	6.92977	6.96969
mmu-miR-466g-241015_mat	Undetermined	Undetermined	Undetermined	Undetermined
mmu-miR-1937b-241023_mat	7.41417	7.67078	7.64554	7.28505
hsa-miR-196a-241070_mat	Undetermined	12.3765	12.4469	Undetermined
hsa-miR-875-5p-002203	Undetermined	Undetermined	Undetermined	Undetermined
hsa-miR-206-000510	13.5035	14.1747	12.9432	13.15
mmu-miR-290-000187	Undetermined	Undetermined	Undetermined	Undetermined
mmu-miR-707-001642	Undetermined	Undetermined	Undetermined	Undetermined
rno-miR-352-001339	Undetermined	Undetermined	Undetermined	Undetermined
mmu-miR-764-5p-002031	Undetermined	Undetermined	Undetermined	Undetermined
hsa-miR-485-5p-001036	Undetermined	Undetermined	Undetermined	Undetermined
mmu-miR-199b-001131	Undetermined	24.7772	29.1361	28.1789
mmu-miR-34b-001065	Undetermined	Undetermined	Undetermined	Undetermined
mmu-miR-697-001631	10.4703	11.302	Undetermined	10.8124
rno-miR-7#-001338	Undetermined	Undetermined	Undetermined	23.5094
mmu-miR-501-001356	Undetermined	Undetermined	Undetermined	Undetermined
mmu-miR-592-002017	Undetermined	Undetermined	Undetermined	Undetermined
mmu-miR-21#-002493	Undetermined	Undetermined	26.8661	Undetermined
mmu-miR-466b-3-3p-002500	Undetermined	Undetermined	Undetermined	Undetermined
mmu-miR-294#-002595	Undetermined	Undetermined	Undetermined	Undetermined
mmu-miR-1194-002793	Undetermined	Undetermined	Undetermined	Undetermined
mmu-miR-669G-002813	24.2621	26.7882	Undetermined	Undetermined
mmu-miR-1943-121174_mat	Undetermined	Undetermined	Undetermined	Undetermined
mmu-miR-1949-121182_mat	Undetermined	Undetermined	Undetermined	30.3309
mmu-miR-1956-121129_mat	Undetermined	Undetermined	Undetermined	Undetermined
mmu-miR-1906-121169_mat	Undetermined	Undetermined	Undetermined	Undetermined
mmu-miR-1946a-121178_mat	Undetermined	Undetermined	Undetermined	Undetermined
